# Supplementary material for: Cultural tightness and scientific capacity: A cross-national study of their synergistic and conflicting roles in COVID-19 pandemic outcomes
Source: PLoS One. 2026 Jul 30;21(7):e0330983. doi: 10.1371/journal.pone.0330983 (PMC13422883; doi:10.1371/journal.pone.0330983)
Supplement: S1 Dataset — (CSV) [file pone.0330983.s001.csv]

cid	correctcountry	cases_pm	deaths_pm	tests_pm	cases	deaths	tests	z_cases	z_deaths	z_tests	tightness	looseness	hofpdi	hofidv	hofmas	hofuai	hofltomvs	hofivr	uavalues	fovalues	pdistvalues	instcollvalues	ingroupcollvalues	humaneovalues	perfovalues	genderegvalues	assertvalues	science_pm	science	z_science	lngdppc	gfcfshare	fdi	tradeopen	polity	edspendshare	healthexp	unemp	ageover65	z_lngdppc	z_gfcfshare	z_fdi	z_tradeopen	z_polity	z_edspend	z_healthexp	z_unemp	z_ageover65	z_hofivr
2.0	Afghanistan	1240.0	49.0	4209.0	7.1228666	3.8918202	8.34498	-0.48112977	-0.16700429	-1.7453896																		1.8280214	1.0395774	-1.523686	6.3496027	18.812567466301832	0.5294206575600386	3.9222546	-1.0	3.8476766666666666	10.9481945	8.847333272298178	2.5176121011690067	-1.5146358	-0.624445	-0.5404868	-1.2844648	-0.80856967	-0.42606536	1.6213146	0.19796303	-0.96787465
3.0	Angola	478.0	11.0	5141.0	6.1696105	2.3978953	8.545003	-0.92854834	-0.9086265	-1.6221712																		1.4600217	0.9001702	-1.5895188	8.17755	25.88837726230591	0.7986244992308459	53.377247	-2.0		2.7034824699999995	7.723999977111816	2.2586923036894735	-0.28623646	0.46385002	-0.5004424	0.3764633	-0.96832174		-1.4879959	0.009231798	-1.0087045
5.0	Albania	16013.0	335.0	72813.0	9.681156	5.8141303	11.19565	0.71962434	0.7872792	0.010686429		37.2					61.460957	14.508928	5.3683333	5.420833	3.5169444	4.4416666	5.223611	5.338889	5.633333	4.188611	4.411111	59.46286	4.1020293	-0.07749218	8.452786	24.452644120192648	8.450366140804173	29.740898	9.0	3.6701033333333335	4.94097964	15.388999938964844	12.970610661054133	-0.101274975	0.24302706	0.6377643	-0.41735497	0.788951	-0.5566421	-0.6441734	1.2970284	0.68049407	-1.3253741
8.0	United Arab Emirates	18244.0	61.0	1.805816e+06	9.811591	4.1108737	14.406523	0.7808451	-0.05826057	1.9886553	0.48460874																	272.91043	5.612801	0.63594556	10.619243	22.26926052611321	2.5876259386173803	102.10948	-8.0		3.7105256700000004	1.747000018755595	0.9850124180033749	1.3546057	-0.09278829	-0.23432606	2.0131178	-1.9268341		-1.1082119	-0.99496394	-1.2095555
9.0	Argentina	32663.0	891.0	91966.0	10.393998	6.7923446	11.429174	1.0542026	1.2728896	0.15454261	-0.53180635	75.0	49.0	46.0	56.0	86.0	20.403023	61.830357	4.6574326	5.7804055	2.327027	5.31982	6.1452703	5.5777025	6.347973	4.979054	3.2477477	196.27284	5.284588	0.4809521	9.24986	14.960796417787348	1.4512819648528013	16.176125	9.0	5.59461	9.896092733333333	8.12166659037272	10.859500134196132	0.43436643	-1.2168667	-0.40335873	-0.872923	0.788951	0.85852426	1.2245378	0.07604377	0.3475859	0.77383447
10.0	Armenia	48973.0	815.0	181858.0	10.799025	6.703188	12.110981	1.244305	1.22863	0.5745506	0.20516397						60.95718											178.66046	5.1910686	0.43678918	8.296842	18.53955241749841	2.3620306633137877	31.145443	5.0	2.757206666666667	10.14409733	18.17800013224284	10.984254722841934	-0.20607148	-0.6664361	-0.26788366	-0.37018386	0.14994273	-1.2279314	1.3180673	1.7656084	0.36725888
11.0	American Samoa																														9.158026									0.372653
13.0	Australia	1093.0	35.0	403154.0	6.9966817	3.5553482	12.907074	-0.5403557	-0.33403754	1.0649616	-0.053445727		38.0	90.0	61.0	51.0	21.15869	71.42857	3.982353	5.145722	2.778075	4.3997326	5.7526736	5.579323	5.8930483	5.021123	3.805704	2206.0134	7.6993957	1.6213064	10.926532	25.15447924266304	3.5329523154449167	24.972025	10.0	5.2917950000000005	9.243157706666667	5.789999961853027	15.133250059313498	1.561107	0.3509728	-0.09370752	-0.5775159	0.94870305	0.63585234	0.9782978	-0.31569955	1.021528	1.1996175
14.0	Austria	34741.0	461.0	368802.0	10.455676	6.133398	12.818015	1.0831516	0.9457718	1.0100993	0.21017797	75.8	11.0	55.0	79.0	70.0	60.4534	62.723213	3.6564102	5.1143165	2.4403846	4.7275643	5.2660255	5.7596154	6.1025643	4.825641	2.8119657	1472.9523	7.2957025	1.4306687	10.78693	23.108309561248927	-2.059691924057574	55.32898	10.0	5.478725000000001	10.367451033333333	5.743333339691162	18.902065982222165	1.4672933	0.03626166	-0.92562073	0.44201154	0.94870305	0.7733094	1.4023001	-0.32354	1.6158453	0.8134422
15.0	Azerbaijan	15990.0	176.0	186900.0	9.679719	5.170484	12.138329	0.7189498	0.4677569	0.5913973							60.705288	21.651785										60.800304	4.1239085	-0.06716008	8.679123	25.55903315188989	8.84195636455031	47.22897	-7.0	2.7763033333333333	3.959901653333334	4.997333367665608	5.85391147155686	0.050825443	0.41319522	0.69601387	0.16997561	-1.7670821	-1.2138888	-1.0141652	-0.44887546	-0.4417623	-1.0085125
16.0	Burundi	60.0	0.08	5631.0	4.0943446	-2.5257287	8.636043	-1.9025913	-3.3528383	-1.5660887																		1.2830802	0.8255255	-1.6247685	5.3971066	10.227023811486482	0.5367733901416448	9.031056	-1.0	5.27503	7.196290013333333	1.5716666380564372	2.139303114686513	-2.154723	-1.9449446	-0.53939307	-1.1128876	-0.80856967	0.62352437	0.206367	-1.0244217	-1.0275315
17.0	Belgium	51705.0	1524.0	536635.0	10.85331	7.329094	13.193073	1.2697842	1.5393456	1.2411435		119.8	65.0	75.0	54.0	94.0	81.86398	56.69643										1464.6161	7.290031	1.4279904	10.736952	23.106051257748167	0.23121742657787112	87.928986	8.0	6.542285	10.371614136666667	7.799999872843425	18.366082401109534	1.4337074	0.03591432	-0.58484495	1.536871	0.6291989	1.5553874	1.4038702	0.02200054	1.5313243	0.54609025
18.0	Benin	252.0	4.0	29376.0	5.529429	1.3862944	10.287933	-1.2290227	-1.4108108	-0.54848725			61.0	78.0	43.0	97.0												17.561893	2.9211106	-0.6351621	7.041797	21.218894224674315	1.1112704379043965	34.97949	7.0	4.398586666666667	2.7773528066666664	2.5456666946411133	3.2357308156824334	-1.0494741	-0.2543399	-0.4539359	-0.24141881	0.46944687	-0.020959292	-1.4601374	-0.86078	-0.8546321
19.0	Burkina Faso	169.0	3.0		5.1298985	1.0986123		-1.4165456	-1.5536236								27.45592	18.080357										11.930811	2.559613	-0.8058736	6.617879	20.68279185155765	1.674817187362941	25.211527	6.0	5.296755	6.588397183333334	6.39633321762085	2.4087449212604635	-1.3343515	-0.33679512	-0.37010756	-0.5694723	0.3096948	0.63949966	-0.022886323	-0.2138295	-0.9850423	-1.1669433
20.0	Bangladesh	2938.0	42.0	17700.0	7.985484	3.7376697	9.78132	-0.07625318	-0.2435285	-0.8605726		6.6	80.0	20.0	55.0	60.0	47.103275	19.642857										16.605034	2.8681848	-0.6601555	6.968548	29.683236510290783	1.0766121068419354	17.230938	1.0	2.004045	2.350039003333334	4.381333351135254	5.12948149555484	-1.0986984	1.0475184	-0.45909137	-0.8374975	-0.48906553	-1.781761	-1.6212893	-0.5523696	-0.5560001	-1.0976298
21.0	Bulgaria	25209.0	781.0	151601.0	10.134956	6.660575	11.929008	0.9326192	1.2074758	0.46245092		60.4	70.0	30.0	40.0	85.0	69.01763	15.848214										370.66373	5.9179893	0.7800658	8.987443	19.248902270908335	3.492363004819566	65.108215	9.0		7.448864776666667	7.62333345413208	20.401925095153366	0.25801966	-0.55733454	-0.09974523	0.7704436	0.788951		0.30161998	-0.0076811844	1.8523631	-1.2659626
22.0	Bahrain	51317.0	201.0	1.25083e+06	10.8457775	5.3033047	14.039318	1.266249	0.5336924	1.7624491																		153.32195	5.039041	0.36499658	10.01234	26.051814208066336	0.809284823873928	84.24632	-10.0	2.497645	4.8604760166666665	1.2083333333333333	2.34634063153941	0.9467606	0.48898742	-0.49885666	1.4131901	-2.2463384	-1.4187974	-0.67453355	-1.0854653	-0.994883
24.0	Bosnia and Herzegovina	30139.0	978.0	138412.0	10.313576	6.8855095	11.83799	1.0164557	1.319139	0.40638196	-0.43113458	51.9					69.7733	44.19643										183.26695	5.2163854	0.4487446	8.625532	17.731944746102894	2.260664802071608	35.315285			9.166329703333332	26.10533332824707	15.1029208499116	0.014811899	-0.7906502	-0.28296196	-0.23014122			0.94932383	3.0974796	1.0167452	-0.008417712
25.0	Belarus	16341.0	131.0	372252.0	9.701432	4.8751974	12.827327	0.7291411	0.3211691	1.0158355		60.5					80.85642	14.955358										107.04772	4.682573	0.19666019	8.752232	26.750793259529544	2.6239043729671354	65.811195	-7.0	4.84302	5.911874453333334	0.48733333746592206	14.437895413039532	0.099955216	0.5964939	-0.2289296	0.79405296	-1.7670821	0.30585024	-0.2780219	-1.2066005	0.9118751	-1.3055702
28.0	Bolivia	12465.0	767.0	31868.0	9.43068	6.6424866	10.369358	0.60206145	1.1984962	-0.49832782									4.6960907	5.627572	3.4141974	5.097737	5.9979424	5.0658436	6.0524693	4.7495885	3.7345679	8.076574	2.2056968	-0.9730048	7.7937016	21.103299719746207	1.5227671040428852	38.6316	7.0		6.624725023333333	3.0926666259765625	6.900880385925848	-0.54418665	-0.2721189	-0.39272523	-0.11876398	0.46944687		-0.0091860825	-0.7688785	-0.27666223
29.0	Brazil	31813.0	843.0	120527.0	10.36763	6.736967	11.699629	1.0418265	1.2453988	0.3211485	-0.3762317		69.0	38.0	49.0	76.0	43.828716	59.151787	4.9905796	5.686594	2.3532608	5.620169	5.152174	5.6757245	6.128623	4.986232	2.9094203	268.7852	5.597626	0.6287795	9.318091	15.974638134376596	3.689617730128916	11.826312	8.0	6.24106	9.18255647	11.123332977294922	8.306740966776935	0.48021877	-1.0609328	-0.07040332	-1.01901	0.6291989	1.3338847	0.95544344	0.58035374	-0.054967333	0.6550114
33.0	Botswana	5269.0	16.0	198270.0	8.569596	2.7725887	12.197385	0.19790463	-0.7226192	0.6277773	0.86045015																	99.68927	4.612039	0.16335176	8.956218	31.3883988075476	1.4744799697457125	66.18611	8.0		5.80712986	17.163000106811523	3.96016521271182	0.23703599	1.3097808	-0.399908	0.8066444	0.6291989		-0.317524	1.5950782	-0.7403936
34.0	Central African Republic	1012.0	13.0	6721.0	6.919684	2.5649493	8.812992	-0.57649523	-0.82569665	-1.4570838			54.0	73.0	45.0	60.0												4.4357815	1.6930033	-1.2151161	5.88331	21.896147041090597	0.3019388538145443	10.164169	6.0		5.714593570000001	6.168333371480306	2.83189405970603	-1.8279893	-0.150175	-0.574325	-1.0748323	0.3096948		-0.352422	-0.25213575	-0.91831446
35.0	Canada	11668.0	346.0	325105.0	9.364605	5.846439	12.691903	0.57104844	0.803318	0.93241155	-0.13515258	84.6	39.0	80.0	52.0	48.0	36.02015	68.30357										1668.6987	7.4203987	1.4895545	10.8305235	23.11899756577077	2.619060328233038	31.458014	10.0		10.817321139999999	6.75	16.450378723216833	1.4965885	0.03790553	-0.22965015	-0.3596863	0.94870305		1.5719587	-0.15440995	1.2292304	1.0609905
36.0	Switzerland	42463.0	671.0	343899.0	10.656388	6.508769	12.748103	1.1773576	1.1321155	0.967032			34.0	68.0	70.0	58.0	73.551636	66.07143	3.1584907	4.7861633	2.436478	4.691824	4.943396	5.542977	5.821803	4.924214	3.2096436	2638.1924	7.878228	1.7057571	11.252684	24.04190505648022	16.597773317084016	70.98738	10.0	5.106945	11.657806716666668	4.840000152587891	18.219033705660802	1.7802844	0.17985332	1.8497019	0.9678933	0.94870305	0.49992478	1.8889292	-0.475309	1.5081356	0.96197104
37.0	Channel Islands												80.0	20.0	66.0	30.0	87.40554	23.660715																				9.431333541870117	16.729513915904665								0.29608092	1.2732482	-0.9193951
38.0	Chile	29519.0	822.0	294930.0	10.292789	6.7117405	12.594493	1.0066994	1.2328757	0.8724047	-0.3394078	86.8	63.0	23.0	28.0	86.0	30.982368	68.0										356.09546	5.878003	0.76118296	9.598787	22.509538760697794	5.196775323385572	33.263687	10.0	5.2074	8.62985452	6.736666679382324	10.888887498967	0.6688493	-0.05583229	0.15378836	-0.2990434	0.94870305	0.57379335	0.7470041	-0.15665007	0.3522201	1.0475237
39.0	China	60.0	3.0	111163.0	4.0943446	1.0986123	11.6187525	-1.9025913	-1.5536236	0.2713269	0.18615244								5.2825	4.726042	3.1	4.5625	5.09375	5.315625	5.665625	3.675	5.4416666	318.98907	5.7682867	0.70937115	8.840675	41.83595992859026	1.698985494396254	25.138552	-7.0		5.00726509	4.64300012588501	9.826527255812353	0.15939032	2.9166682	-0.3665125	-0.57192314	-1.7670821		-0.61917526	-0.508407	0.1846929
40.0	Cote d'Ivoire	810.0	5.0	8607.0	6.6970344	1.609438	9.060331	-0.6809976	-1.3000368	-1.3047174	0.26612437																	7.8403516	2.1793265	-0.9854577	7.333223	21.76758862801206	1.3913148624822445	37.748657	4.0	5.122546666666667	4.470413046666667	2.621666590372721	2.8203322608310266	-0.8536331	-0.16994794	-0.41227892	-0.14841728	-0.0098093385	0.5113973	-0.82163715	-0.84801126	-0.92013764
41.0	Cameroon	930.0	17.0	5553.0	6.8351846	2.8332133	8.622093	-0.6161557	-0.6925236	-1.5746819																		29.745823	3.425754	-0.3968523	7.289024	22.871123281781937	2.2017099580618447	21.331306	-4.0	2.859033333333334	3.65700078	4.26633342107137	2.730777165191857	-0.88333523	-0.00021877843	-0.29173157	-0.6997881	-1.2878258	-1.1530541	-1.1283976	-0.57169074	-0.9342599
42.0	Congo, Dem. Rep.	154.0	4.0		5.0369525	1.3862944		-1.4601706	-1.4108108																			1.5613173	0.9405217	-1.5704634	6.0139	26.62645809558649	2.7805232054797795	54.130875	-0.33333334	1.9146933333333334	4.173373936666667	3.697666645050049	3.01930812356616	-1.7402316	0.5773705	-0.20563234	0.4017736	-0.7020683	-1.8474649	-0.93365884	-0.66723245	-0.8887605
43.0	Congo, Rep.	1085.0	18.0		6.989335	2.8903718		-0.5438039	-0.6641487																			14.911825	2.7670627	-0.70790875	7.9600472	29.92915525464669	33.10754863623278	53.33254	-4.0	5.111095000000001	3.272422953333333	10.464332898457846	2.6059141969384236	-0.43240073	1.0853419	4.305553	0.37496176	-1.2878258	0.5029765	-1.2734326	0.46963513	-0.95395
44.0	Colombia	27383.0	753.0	135271.0	10.217678	6.6240654	11.815036	0.9714453	1.1893516	0.3922418	-0.583602		67.0	13.0	64.0	80.0	13.098237	83.03571	4.9802084	5.6835666	2.0412588	5.3776226	6.252914	5.606643	6.42419	5.0041666	3.4335663	127.033714	4.8522935	0.27680805	8.9375	22.409077179059903	4.442503769990317	15.59491	7.0	4.494826666666667	7.577732879999999	8.480000178019205	7.943356994469177	0.22445747	-0.07128379	0.04158947	-0.89244294	0.46944687	0.04980981	0.35021973	0.1362474	-0.11227058	1.7145176
47.0	Costa Rica	29291.0	368.0	83505.0	10.285035	5.908083	11.332662	1.0030599	0.8339197	0.09508858			35.0	15.0	21.0	86.0			4.5801167	5.2002926	2.5754385	5.1754384	6.0833335	4.988304	5.8961987	4.641228	4.0497074	84.77639	4.4517436	0.087654784	9.158936	18.035814776160148	4.954592067021259	34.411034	10.0	7.178193333333333	7.561708293333333	8.793333371480307	8.966374012865828	0.3732644	-0.7439135	0.11776328	-0.26051018	0.94870305	2.0229962	0.3441764	0.1888905	0.049052432
48.0	Cuba	811.0	12.0	107627.0	6.698268	2.4849067	11.586427	-0.6804186	-0.86543185	0.25141352																		104.94883	4.662956	0.18739656	8.791712	9.109832483955751		21.293423	-7.0		12.247697193333332	2.4743333657582602	14.404354629065567	0.12648632	-2.1167743		-0.7010604	-1.7670821		2.1113935	-0.8727647	0.906586
52.0	Czech Republic	52560.0	861.0	305066.0	10.869711	6.7580943	12.6282835	1.2774823	1.2558869	0.8932204	-0.46269938	59.6	57.0	58.0	57.0	74.0	70.02519	29.464285	3.6429167	2.9520833	4.3545833	3.851389	4.0625	3.39375	2.3479166	3.7764707	4.1430554	1579.6926	7.365618	1.4636854	9.9984665	25.38941985003756	3.891688703945439	80.569214	9.0	5.688115	7.20789814	3.9633334477742515	18.50441161246737	0.9374378	0.38710785	-0.040345002	1.2896957	0.788951	0.9272822	0.21074474	-0.6225978	1.5531378	-0.66194504
55.0	Germany	15142.0	253.0	363443.0	9.625228	5.5333896	12.803378	0.693374	0.6479124	1.0010827	0.12889995	82.9	35.0	67.0	66.0	65.0	82.87154	40.401787										1307.4987	7.1766357	1.3744414	10.737728	20.274818746605124	2.3163683078455977	48.695343	10.0	4.8030550000000005	11.243583996666667	4.163333257039388	21.29292962653353	1.4342291	-0.39954343	-0.274676	0.21922323	0.94870305	0.27646238	1.7327143	-0.5889958	1.9928687	-0.17675051
58.0	Denmark	17322.0	158.0	1.423225e+06	9.759732	5.062595	14.168436	0.75650465	0.41419798	1.8419887		65.5	18.0	74.0	16.0	23.0	34.760704	69.64286	3.8152866	4.33121	2.760191	4.190021	5.498408	5.4543524	5.6050954	5.07707	3.3906581	2487.1792	7.8193064	1.6779323	11.029448	20.68893558227676	1.3763223527658137	55.751915	10.0		10.137120566666667	6.029999891916911	19.376462893423	1.6302675	-0.33585018	-0.41450906	0.45621565	0.94870305		1.3154361	-0.27537715	1.6906545	1.1204021
59.0	Dominican Republic	13924.0	216.0	71070.0	9.541369	5.3752785	11.171421	0.6540143	0.569422	-0.004239204							13.098237	54.24107										3.9440439	1.5981836	-1.2598932	8.851175	23.310391873605848	3.65027872453136	23.986486	7.3333335		5.814275423333334	5.631999969482422	6.692964345312359	0.1664464	0.06734293	-0.07625505	-0.61061484	0.52269757		-0.3148292	-0.34224513	-0.30944923	0.4371689
60.0	Algeria	2049.0	58.0		7.6251073	4.060443		-0.245399	-0.08329569		0.6944471	19.2					25.944584	32.36607										113.98889	4.7448354	0.22606267	8.47647	42.257757140682145	0.47238490361734325	29.700142	2.0		6.6555341100000005	10.509666442871094	6.016274206117626	-0.08535939	2.9815426	-0.54897094	-0.41872376	-0.3293135		0.0024328823	0.47725162	-0.41615877	-0.53322
61.0	Ecuador	11282.0	780.0	38447.0	9.330964	6.659294	10.557036	0.5552588	1.2068399	-0.3827138	-0.17770816		78.0	8.0	63.0	67.0			5.164394	5.943182	2.3	5.409091	6.1704545	5.2613635	6.318182	4.5931816	3.6515152	69.09506	4.249852	-0.0076852045	8.563509	25.693462291938335	0.8953522554062432	26.588734	5.0	4.9987	8.380615553333334	4.019999901453654	6.772466256602026	-0.026868299	0.43387112	-0.486054	-0.5232193	0.14994273	0.42032793	0.6530092	-0.6130773	-0.2969123
62.0	Egypt, Arab Rep.	1164.0	66.0	9692.0	7.0596175	4.189655	9.179056	-0.5108163	-0.01915162	-1.2315803		3.9					6.8010077	4.241071	5.357738	5.8005953	3.244643	4.848214	5.5550594	5.167411	5.8958335	3.182143	3.28125	113.99631	4.7449	0.22609329	7.9231405	14.31531802336273	2.554741110397682	15.39157	-4.0		5.444542406666667	12.51300017038981	5.145581397387807	-0.4572024	-1.3161445	-0.23921773	-0.899272	-1.2878258		-0.45426583	0.81383175	-0.55346125	-1.7808628
63.0	Eritrea	184.0		6347.0	5.214936		8.755737	-1.3766327		-1.492354																								22.883533	-7.0		3.92096583	6.457000096638997					-0.6476571	-1.7670821		-1.028849	-0.20363685
65.0	Spain	37089.0	1012.0	515393.0	10.521075	6.919684	13.152685	1.1138473	1.336104	1.2162635	-0.29858503	83.9	57.0	51.0	42.0	86.0	47.60705	43.526787	4.7630434	5.625	2.2576087	5.1979165	5.7934785	5.691576	5.802989	4.824366	3.9963768	1190.4454	7.0829225	1.3301868	10.355179	18.212461551215345	2.474140767429121	31.916782	10.0	4.24075	9.007248879999999	19.63666598002116	18.901074768095068	1.177152	-0.7167443	-0.25120714	-0.3442787	0.94870305	-0.13702288	0.88933	2.0106788	1.6156889	-0.03812352
66.0	Estonia	12509.0	106.0	399408.0	9.434204	4.6634393	12.897738	0.60371536	0.216047	1.0592107	-0.4695817	55.4	40.0	60.0	30.0	60.0	82.11587	16.294643										1188.3794	7.081187	1.3293672	9.812913	24.14134827855828	2.365601698012254	86.28151	9.0	5.1561	6.455899236666667	6.236666838328044	19.064441134859496	0.81274384	0.1951482	-0.26735246	1.4815412	0.788951	0.5360704	-0.07285499	-0.24065505	1.6414508	-1.2461587
67.0	Ethiopia	993.0	15.0	14537.0	6.9007306	2.7080503	9.584453	-0.5853911	-0.7546577	-0.98184705								46.0										12.408745	2.595907	-0.7887343	6.242882	38.82134435259804	4.851802821507673	6.3630524	-3.0	4.73792	3.6631572266666663	5.089666684468587	3.4714060844553067	-1.5863534	2.453005	0.102473244	-1.2024915	-1.1280738	0.22856602	-1.1260757	-0.43336254	-0.81746763	0.07158979
69.0	Finland	5334.0	80.0	385315.0	8.581857	4.3820267	12.861816	0.20365918	0.07634664	1.037082	-0.2834061	74.5	33.0	63.0	26.0	59.0	38.287155	57.36607	3.851818	5.070076	2.1878788	4.112121	5.417803	5.806818	6.1117425	4.2382574	3.6818182	1991.028	7.5969086	1.5729085	10.754012	22.39659779720762	5.213355152273928	39.603104	10.0	6.988715	9.388255123333332	8.946666717529297	20.7713613069852	1.4451721	-0.073203176	0.15625463	-0.08613636	0.94870305	1.8836652	1.0330181	0.21465203	1.9106208	0.5757959
71.0	France	35783.0	871.0	432871.0	10.485229	6.769642	12.978195	1.0970223	1.2616194	1.1087738		99.6	68.0	71.0	43.0	86.0	63.47607	47.767857	4.264726	4.962329	2.757192	4.856009	5.4246573	5.665525	5.6489725	4.4036283	3.3835616	1064.5737	6.9712687	1.2774601	10.652853	21.93680840098918	1.5103709339072395	29.954803	9.0		11.45267137	9.93999989827474	19.278078995245497	1.3771921	-0.14392109	-0.39456916	-0.41017106	0.788951		1.811567	0.38154194	1.67514	0.15001303
75.0	Gabon	4136.0	28.0	143355.0	8.327484	3.3322046	11.873079	0.08426731	-0.44481167	0.4279979																		31.174252	3.4711666	-0.37540698	9.147068	25.875011277807832	6.39139218933155	51.404785	3.0		2.848627646666667	19.850332895914715	3.60569466696893	0.3652893	0.46179426	0.3314892	0.31021887	-0.1695614		-1.4332576	2.046577	-0.79629123
76.0	United Kingdom	26274.0	927.0	686771.0	10.176335	6.8319535	13.439756	0.95204073	1.2925525	1.3931057	-0.20660722	89.3	35.0	89.0	66.0	35.0	51.133503	69.41964	4.1148148	5.058642	2.8024693	4.3117285	5.546296	5.4290123	5.8950615	5.171605	3.7037036	1514.9639	7.323807	1.4439405	10.657431	17.131606924303018	6.050467018295239	29.35397	8.666667	5.54818	9.86539205	4.813333352406819	18.141239894131633	1.3802683	-0.8829852	0.2807761	-0.43034983	0.73570037	0.8243824	1.2129598	-0.47978932	1.4958681	1.1104999
77.0	Georgia	44898.0	416.0	413468.0	10.712149	6.0306854	12.932336	1.2035291	0.89478266	1.0805235							38.287155	31.919643	5.238168	5.5519233	2.8374045	3.826336	5.6603055	5.5986004	5.6882954	3.7315521	4.35	148.75569	5.009005	0.35081258	8.373877	25.455681350171194	11.418152598485683	45.913757	7.0	3.8172550000000003	7.803916609999999	11.77400016784668	14.506850819109033	-0.15430321	0.3972992	1.0792265	0.12580468	0.46944687	-0.4484356	0.4355199	0.68967235	0.9227489	-0.55302376
78.0	Ghana	1682.0	10.0	19652.0	7.4277387	2.3025851	9.885935	-0.33803558	-0.9559409	-0.7961273	1.2426765						3.5264482	72.32143										33.48447	3.540509	-0.34266114	7.420135	25.600636734887118	6.142089571210757	35.907333	8.0	4.205233333333333	3.804356813333333	2.256333351135254	3.0280973600575436	-0.7952272	0.41959408	0.2944051	-0.21025747	0.6291989	-0.1631397	-1.0728256	-0.90939087	-0.88737446	1.239225
80.0	Guinea	1006.0	6.0	6393.0	6.9137373	1.7917595	8.762959	-0.57928634	-1.2095277	-1.4879056																		3.015335	1.3901207	-1.3581475	6.6951284	35.439005061205	8.334740073085387	30.276772	4.0	2.49262	5.160370986666667	4.507333437601726	2.8921579826618298	-1.282439	1.9327844	0.62056476	-0.39935786	-0.0098093385	-1.4224925	-0.5614348	-0.53120035	-0.9088112
81.0	Gambia, The	1545.0	50.0	10921.0	7.342779	3.912023	9.298443	-0.377912	-0.15697508	-1.1580354																		21.445698	3.111099	-0.5454431	6.6254196	15.056982315180571	0.053847773624327494	15.608436	-2.0	2.0973699999999997	3.2368147366666666	9.434000015258789	2.6365261373085165	-1.3292841	-1.2020729	-0.61122894	-0.89198864	-0.96832174	-1.7131355	-1.2868614	0.2965289	-0.94912267
82.0	Guinea-Bissau	1229.0	22.0	16613.0	7.113956	3.0910425	9.71794	-0.48531204	-0.5645306	-0.89961565																		6.9333053	2.0710697	-1.0365803	6.3875737	8.70835343076614	1.3806733280372556	15.690157	6.0		7.697240666666667	6.146999994913737	2.7202750952990367	-1.4891189	-2.1785238	-0.41386187	-0.8892441	0.3096948		0.39528945	-0.25571996	-0.935916
83.0	Equatorial Guinea	3642.0	60.0	50673.0	8.200288	4.0943446	10.833149	0.024566686	-0.066466026	-0.21262233																		3.46922	1.4972138	-1.3075745	9.433836	18.34598478656169	1.580613248820762	73.04091	-6.0		3.023559413333333	6.188999970753987	2.50920037180955	0.5580003	-0.69620776	-0.38412052	1.0368603	-1.60733		-1.367286	-0.24866356	-0.9692011
84.0	Greece	11659.0	324.0	244230.0	9.363833	5.7807436	12.405866	0.57068634	0.7707052	0.7562061	-0.27868092	58.3	60.0	35.0	57.0	100.0	45.34005	49.55357	5.0933332	5.192361	2.3933334	5.4006944	5.4555554	5.225	5.8083334	4.89125	2.963889	1031.8003	6.940029	1.2627077	10.033524	12.172239717291633	1.2390064785011432	30.564316	10.0		8.06565825	23.31000010172526	21.116771599420233	0.96099645	-1.6457607	-0.434935	-0.3897008	0.94870305		0.53423	2.6278358	1.9650897	0.2292284
87.0	Guatemala	7075.0	241.0	31622.0	8.864323	5.484797	10.3616085	0.33623686	0.6237898	-0.5031017			95.0	6.0	37.0	98.0			4.8758335	5.9083333	2.3475	5.233333	6.141667	5.258333	6.1375	4.525833	3.6388888	5.7480946	1.9092602	-1.1129923	8.085363	13.999983482030464	1.536544009832487	26.65486	8.0	2.8611233333333335	5.836760206666668	2.7549999554951987	4.5986311923200995	-0.348187	-1.3646445	-0.3906759	-0.5209985	0.6291989	-1.1515173	-0.30634958	-0.8256099	-0.6397117
88.0	Guam																														10.373766							5.96833340326945	9.188205898289983	1.1896428							-0.28573775	0.084033854
90.0	Hong Kong SAR, China	969.0	15.0	582501.0	6.8762646	2.7080503	13.275086	-0.5968745	-0.7546577	1.2916654			68.0	25.0	57.0	29.0	60.95718	16.964285	4.6289773	5.499053	3.2426136	4.431818	5.1079545	5.3238635	5.6420455	4.3545456	4.814394				10.518575	21.84957304905265	45.63140608128788	205.03781		3.28821		3.247666597366333	15.748280591910033	1.2869557	-0.15733832	6.1684933	5.4699287		-0.83746344		-0.74283695	1.1185142	-1.216453
91.0	Honduras	11350.0	298.0	28304.0	9.336973	5.6970935	10.250758	0.55807924	0.72917914	-0.571388																		3.8706686	1.5832312	-1.2669542	7.6581273	23.083269362871093	5.221146422680007	47.683537	7.0	6.41297	7.3918250400000005	4.582000096638997	4.44420030407148	-0.635294	0.032410353	0.15741359	0.18524207	0.46944687	1.460297	0.2801087	-0.5186556	-0.6640644
92.0	unmatched_country_id_92	40058.0	591.0	207556.0	10.5980835	6.381816	12.243156	1.1499918	1.0690928	0.6559736		55.0	73.0	33.0	40.0	80.0	58.438286	33.25893										979.6322	6.8881974	1.2382311	9.596547	19.87206455976491	0.5928682832512848	47.02725	9.0		6.798133056666667	13.49666690826416	19.627985760387133	0.66734385	-0.46148905	-0.5310489	0.16320087	0.788951		0.056210916	0.97909755	1.7303181	-0.49361217
93.0	Haiti	823.0	20.0	3030.0	6.7129564	2.9957323	8.016318	-0.67352444	-0.611845	-1.9478526																		3.2876942	1.4557492	-1.3271556	6.5920486	30.619165861573233	2.3282926656196694	18.139545	5.0	2.7655533333333335	8.383360226666666	14.011666615804037	4.7342429605556635	-1.3517097	1.191469	-0.27290222	-0.8069822	0.14994273	-1.2217938	0.6540443	1.0656227	-0.6183266
94.0	Hungary	27463.0	669.0	229743.0	10.220595	6.505784	12.344717	0.97281456	1.1306337	0.7185372	-0.6037265	42.8	46.0	80.0	88.0	82.0	58.186398	31.473215	4.660825	5.695876	2.4860826	4.5034366	5.540378	5.4785223	5.960481	4.628866	3.3505154	667.4443	6.504953	1.0572499	9.63016	21.38942715899415	13.938848794970463	96.577576	10.0	4.641439999999999	6.909983793333333	5.359999974568685	18.016335288106234	0.6899323	-0.22811107	1.4541833	1.8273308	0.94870305	0.15762043	0.09839295	-0.38794383	1.4761714	-0.57282764
95.0	Indonesia	2179.0	67.0	22562.0	7.686621	4.204693	10.024022	-0.21652696	-0.01168637	-0.7110625	0.50224847	3.1	78.0	14.0	46.0	48.0	61.964737	37.723213	5.228857	5.7014284	2.6874285	5.184762	5.6709523	5.1557145	5.7266665	3.892	4.7161903	33.70069	3.5467596	-0.3397094	8.286297	32.51676564775327	1.6014926866820283	21.597422	9.0	3.5836	2.9816915966666664	4.269999980926514	5.52990658072848	-0.21315768	1.4833294	-0.38101467	-0.69085073	0.788951	-0.6202514	-1.3830755	-0.5710747	-0.49285573	-0.29557374
96.0	unmatched_country_id_96																														11.365005									1.8557652
97.0	India	7068.0	103.0	109402.0	8.863333	4.634729	11.602784	0.33577225	0.20179445	0.26149005	0.73155737	43.7	77.0	48.0	56.0	40.0	50.88161	26.116072	4.726861	5.6019416	2.6398058	4.7127833	5.319579	5.2815533	6.0485435	4.5063105	4.7605176	84.41913	4.44757	0.08568379	7.5330906	28.329835390885222	1.84535574689596	20.600224	9.0		3.5472165733333334	3.50600004196167	5.797018041997944	-0.71931994	0.8393585	-0.34473974	-0.7243413	0.788951		-1.1698003	-0.6994344	-0.45073402	-0.8104739
98.0	Ireland	15155.0	427.0	415835.0	9.626086	6.056784	12.938044	0.69377685	0.90773875	1.0840396	-0.18247579	71.2	28.0	70.0	68.0	35.0	24.433249	64.95536	4.0195947	5.216216	2.7054055	4.5878377	5.7364864	5.4695945	5.9797297	5.1445947	3.9932432	1472.0721	7.2951055	1.4303868	11.127804	30.3592304053156	41.5035539216172	123.48695	10.0	3.7390100000000004	7.2954076133333325	7.89633321762085	13.148440435439099	1.6963639	1.1514896	5.5544696	2.7310727	0.94870305	-0.50597227	0.24374701	0.038185507	0.7085366	0.91246164
99.0	Iran, Islamic Rep.	12822.0	610.0	77763.0	9.458918	6.413459	11.261421	0.6153149	1.0848011	0.05120289	0.3760903	31.5	58.0	41.0	43.0	59.0	13.6020155	40.401787	5.362585	5.8365707	2.8037903	5.539519	5.864094	5.614261	6.080952	3.7469723	4.989933	530.71826	6.276114	0.9491844	8.793585	20.905094925001013	0.8220852079916866	24.09308	-7.0	3.31785	8.426583289999998	12.002000172932943	5.920322029301929	0.127745	-0.30260378	-0.4969526	-0.6070349	-1.7670821	-0.815668	0.6703449	0.7279786	-0.4312898	-0.17675051
100.0	Iraq	14064.0	308.0	93646.0	9.5513735	5.7300997	11.447277	0.65870976	0.7455643	0.16569424							24.937027	16.741072										39.688763	3.705952	-0.26453337	8.633437	20.804213849269477	-3.472978531670637	28.655056	6.0		3.49855542	8.052333354949951	3.161963212021133	0.020124143	-0.31811982	-1.135849	-0.4538226	0.3096948		-1.1881517	0.06439509	-0.8662647	-1.2263548
102.0	Israel	38314.0	322.0	609406.0	10.553571	5.7745514	13.32024	1.1290992	0.76763123	1.319481	-0.39956412		13.0	54.0	47.0	81.0	37.531487		4.382639	5.2453704	2.7194445	4.267361	5.7546296	5.616898	5.747685	4.7096453	3.7592592	1426.2461	7.263502	1.4154626	10.42451	20.222955495064372	4.227656478296169	32.137398	6.0	5.851875	7.252268316666668	4.756666660308838	11.4740971529498	1.2237433	-0.40752026	0.009630649	-0.33686942	0.3096948	1.0477015	0.22747798	-0.48930988	0.44450378
103.0	Italy	29578.0	1036.0	391846.0	10.294786	6.9431224	12.878624	1.0076368	1.3477396	1.0474358	-0.060344424	67.8	50.0	76.0	70.0	75.0	61.460957	29.6875	4.467958	5.9137325	2.47277	5.125	5.7235913	5.584507	6.0651407	4.881221	3.8215961	1168.482	7.0643163	1.3214003	10.448694	17.195746710548942	0.8867228526737344	30.364735	10.0	3.955475	8.753320693333334	11.59999974568685	22.22773183537373	1.2399954	-0.8731201	-0.48733765	-0.39640367	0.94870305	-0.34679693	0.79356664	0.66043854	2.1402807	-0.6520431
104.0	Jamaica	3857.0	91.0	41434.0	8.257645	4.5108595	10.631857	0.051487584	0.14030252	-0.33662271			45.0	39.0	68.0	13.0												55.10146	4.0271616	-0.11284726	8.467262	21.51594972170812	6.371771736371207	31.994717	9.0	5.343789999999999	5.8256375	13.049333254496256	8.601579936057353	-0.09154707	-0.20865126	0.32857063	-0.3416613	0.788951	0.67408633	-0.31054425	0.90394104	-0.008473179
105.0	Jordan	24700.0	317.0	271058.0	10.114558	5.7589016	12.510088	0.92304516	0.7598623	0.82040936		5.1					16.120907	43.080357										178.8988	5.1923943	0.43741518	8.095485	18.79216225874966	4.384782622992435	39.517162	-3.0	3.692635	7.665271440000001	14.423999786376953	3.78245752720206	-0.34138536	-0.62758344	0.03300337	-0.089022666	-1.1280738	-0.54007363	0.38323295	1.1348988	-0.7684169	-0.057927445
106.0	Japan	1335.0	20.0	30870.0	7.1966867	2.9957323	10.33754	-0.44648167	-0.611845	-0.51792866	0.19057168	43.3	54.0	46.0	95.0	92.0	87.90932	41.74107	4.333019	5.2523584	2.8556604	3.9882076	5.2617927	5.4064465	5.1721697	4.3301888	5.5644655	797.2464	6.6824174	1.1410547	10.77202	23.638931216697397	0.44598653178691094	16.20586	10.0	3.18618	10.838819823333333	3.0966666539510093	26.5735427330103	1.4572738	0.11787393	-0.55289775	-0.87192434	0.94870305	-0.9124902	1.5800664	-0.7682065	2.8255863	-0.11733906
107.0	Kazakhstan	7417.0	111.0	254038.0	8.91153	4.7095304	12.445239	0.35839382	0.23892778	0.780461	0.16748056								4.4169493	5.049435	3.1514125	4.036723	5.4449153	5.617232	5.4053674	4.75	3.8446329	88.44462	4.4936194	0.107429974	9.276929	22.43277849687382	6.312384943238851	34.147156	-6.0	2.861226666666667	3.1962502	4.929999987284343	6.938021894461596	0.45255715	-0.067638405	0.31973678	-0.2693724	-1.60733	-1.1514413	-1.3021594	-0.46018815	-0.27080527
108.0	Kenya	1663.0	29.0	17420.0	7.4163785	3.3672957	9.765374	-0.34336758	-0.42739153	-0.8703953	0.52902913																	21.792164	3.1264167	-0.5382096	7.0265374	19.175972489210743	0.7956983640088731	19.751083	9.0	5.333563333333333	5.065763153333333	11.526000340779623	2.17783183419053	-1.0597289	-0.5685515	-0.5008777	-0.7528593	0.788951	0.66656625	-0.597114	0.6480059	-1.0214558
109.0	Kyrgyz Republic	11674.0	199.0	82339.0	9.365119	5.293305	11.3186	0.5712897	0.5287283	0.08642612		52.6					65.994965	39.285713										14.481648	2.7396553	-0.7208515	6.9524016	31.949489499276286	8.276024458857046	39.92328	7.3333335	6.199283333333334	6.582551479999999	7.351333300272624	4.36885522795193	-1.1095488	1.3960794	0.6118307	-0.075383395	0.52269757	1.3031646	-0.025090901	-0.05337993	-0.6759458	-0.22626024
110.0	Cambodia	21.0		14432.0	3.0445225		9.577203	-2.395334		-0.9863131																		7.4026895	2.1285517	-1.0094353	6.9838614	21.672626169613537	11.679911563786048	71.32214	0.0		6.07975785	0.19766666988531748	4.26255491904345	-1.0884075	-0.18455364	1.1181635	0.97913617	-0.6488176		-0.21470839	-1.2552675	-0.69270873
113.0	Korea, Rep.	795.0	11.0	64560.0	6.6783423	2.3978953	11.075351	-0.6897709	-0.9086265	-0.06342064	0.18938924	20.1	60.0	18.0	39.0	85.0	100.0	29.464285	4.6711864	5.6949153	2.5516949	3.9004238	5.411017	5.5974574	5.254237	4.222034	3.7542372	1232.8384	7.117885	1.3466973	10.1944475	30.080528727259708	0.7299889508556121	54.614315	8.0	4.59437	6.891331036666667	3.690000057220459	13.349849647408567	1.069139	1.1086239	-0.510652	0.4180098	0.6291989	0.12300799	0.091358475	-0.6685205	0.7402975	-0.66194504
114.0	Kuwait	33849.0	212.0	271131.0	10.429665	5.3565865	12.510357	1.0709429	0.5601428	0.82057506									4.765517	5.7413793	3.1655173	5.1465516	5.4310346	5.0603447	6.025862	3.4482758	3.7586207	216.36217	5.381565	0.52674806	10.464549		0.20298865997813312	66.17412	-7.0		4.44701608	2.189333359400431	2.247774673426713	1.2506499		-0.58904403	0.8062416	-1.7670821		-0.8304608	-0.92064756	-1.0104262
115.0	Lao PDR	6.0		11438.0	1.7917595		9.344696	-2.9833286		-1.1295425																		11.525007	2.5277271	-0.82093114	7.3908057	30.282152849883026	7.817665126827305	32.274456	-7.0		2.4465626866666668	0.6606666644414266	3.9133485123890264	-0.8149368	1.1396347	0.5436492	-0.33226636	-1.7670821		-1.5848875	-1.1774788	-0.74777627
116.0	Lebanon	20874.0	172.0	256280.0	9.9462595	5.1474943	12.454026	0.8440528	0.4563442	0.78587407																		212.85588	5.3653026	0.51906836	8.767704	21.61562484595456	4.695520356794369	30.790668	6.0		8.03601122	6.615999857584636	6.531172567191876	0.11035284	-0.19332074	0.07922602	-0.38209882	0.3096948		0.52304924	-0.1769233	-0.33496273
117.0	Liberia	328.0	16.0	7037.0	5.7930136	2.7725887	8.858937	-1.1053072	-0.7226192	-1.4287807																		3.8025265	1.5691421	-1.2736075	6.320414	20.242504594619607	8.125624034527272	28.959078	6.0	2.76128	9.4432141	2.3330000241597495	3.1985022221098434	-1.5342509	-0.4045135	0.58945847	-0.44361213	0.3096948	-1.224936	1.0537447	-0.8965101	-0.8605028
118.0	unmatched_country_id_118	12902.0	184.0	68603.0	9.4651375	5.214936	11.136091	0.6182342	0.48982385	-0.026003158																		25.549583	3.279014	-0.4661479	8.730479		0.0	46.40687				18.154666900634766	4.281466054743464	0.08533741		-0.61923885	0.14236574				1.7616881	-0.68972653
121.0	Sri Lanka	1427.0	7.0	43885.0	7.2633295	1.9459101	10.689328	-0.41520235	-1.1330035	-0.3012191	0.64766085																	47.250996	3.8764164	-0.18403424	8.231612	26.281653018469445	1.1673190070423318	18.138584	6.0	2.819463333333333	3.8546411966666665	4.372999986012776	9.76132301629054	-0.24990632	0.52433777	-0.4455986	-0.8070145	0.3096948	-1.1821516	-1.0538619	-0.5537697	0.17441063
122.0	Lesotho	1013.0	20.0	12741.0	6.9206715	2.9957323	9.45258	-0.57603174	-0.611845	-1.0630832																		9.514784	2.3527822	-0.90354604	7.2387376	27.418370638873636	7.058076197030569	37.137383	8.0	7.42175	8.4833498	27.33400026957194	4.83773702983714	-0.91712815	0.69917065	0.43065932	-0.16894671	0.6291989	2.2020931	0.6917531	3.3039079	-0.6020063
123.0	Lithuania	31009.0	272.0	507548.0	10.342032	5.605802	13.137346	1.029812	0.68385977	1.2068144		54.4	42.0	60.0	19.0	65.0	81.86398	15.625										834.20215	6.727674	1.1624265	9.682725	19.822930976361707	2.417888444250567	80.009926	10.0	4.11285	6.53588438	8.016666730244955	18.984983196032868	0.7252562	-0.46904603	-0.25957474	1.2709122	0.94870305	-0.23107284	-0.042690363	0.05840274	1.6289208	-1.2758645
125.0	Latvia	12631.0	162.0	375134.0	9.44391	5.0875964	12.835038	0.60827076	0.42660937	1.0205859	-0.039066117	42.7	44.0	70.0	9.0	63.0	68.76574	12.946428										760.14197	6.63482	1.1185776	9.604452	20.74609363222882	2.651953060902207	61.79345	8.0	5.02839	5.966406186666667	9.40666675567627	19.677258354795367	0.67265606	-0.327059	-0.22475731	0.6591184	0.6291989	0.44216016	-0.25745645	0.29193664	1.738088	-1.3946877
128.0	Morocco	10552.0	175.0	111628.0	9.2640705	5.164786	11.622928	0.52386177	0.46492815	0.2738989		0.0	70.0	46.0	53.0	68.0	14.105793	25.446428	5.3221154	5.8525643	3.1096153	5.0048075	5.6826925	5.511218	5.764423	3.7413461	3.4358974	109.19459	4.7022476	0.20595129	8.085332	29.014275464627385	2.5807097825699548	36.043194	-4.0		5.182044823333334	9.46399974822998	6.5560202562566765	-0.34820816	0.94462883	-0.23535486	-0.20569465	-1.2878258		-0.553261	0.30156916	-0.3310444	-0.8401797
130.0	Moldova	30445.0	620.0	123129.0	10.323677	6.4297194	11.720988	1.0211968	1.0928733	0.33430642		41.9					71.032745	19.196428										89.4135	4.5043936	0.112517886	8.04816	22.929725784666307	1.8679394866841352	49.011345	9.0	5.6134450000000005	7.702147643333333	4.107999960581462	10.458056947490368	-0.37318832	0.008794581	-0.3413804	0.22983603	0.788951	0.8723744	0.39714	-0.59829235	0.28428096	-1.1174337
131.0	Madagascar	624.0	9.0	3410.0	6.4361506	2.1972246	8.134467	-0.8034456	-1.0082445	-1.8750703																		4.9367895	1.7811685	-1.1734815	6.164719	18.69204848011768	3.6632852254724173	24.917175	6.0	2.88269	5.748523713333334	1.7976666688919067	2.8808287995307604	-1.6388795	-0.6429814	-0.074320324	-0.579358	0.3096948	-1.1356585	-0.339626	-0.98645145	-0.91059774
133.0	Mexico	9396.0	867.0	24073.0	9.14804	6.765039	10.088846	0.46940184	1.2593344	-0.67112935	-0.34776983	74.7	81.0	30.0	69.0	82.0	24.18136	97.32143	5.256098	5.856707	2.8454268	4.9161587	5.94563	5.102642	6.156504	4.7303863	3.7906504	123.73436	4.826186	0.26447928	9.228265	22.525641574455694	3.130122713671364	34.73326	8.0	5.072535	5.6438934	3.880000114440918	6.879602332005503	0.41985437	-0.053355597	-0.15362895	-0.24968827	0.6291989	0.47462174	-0.379085	-0.63659865	-0.28001764	2.3482409
135.0	unmatched_country_id_135	34024.0	984.0	171409.0	10.434821	6.891626	12.051807	1.0733632	1.3221754	0.53809834		64.3																249.42574	5.5231624	0.5936151	8.55971	23.63626061575295	3.820616624668002	57.377174	9.0		6.438565096666667	24.056666056315105	12.876316142868701	-0.029421559	0.11746318	-0.050917067	0.5107994	0.788951		-0.07939218	2.753283	0.66562444
136.0	Mali	272.0	9.0	5409.0	5.605802	2.1972246	8.595819	-1.1931764	-1.0082445	-1.590867							20.151133	42.63393										4.788482	1.7558701	-1.1854283	6.6178617	18.395577966374617	2.760169981077508	24.335833	5.0	3.5614666666666666	3.9968987333333335	7.8179999987284345	2.522593763347093	-1.334363	-0.6885801	-0.2086599	-0.59888214	0.14994273	-0.63652694	-1.0002126	0.025024742	-0.96708906	-0.07773121
138.0	Myanmar	1915.0	40.0	25181.0	7.5574727	3.6888795	10.133845	-0.27714384	-0.2677492	-0.6434089																		2.0558457	1.1170564	-1.4870977	7.2480955	31.868846374376588	5.5685911520548315	19.195568	8.0	2.16463	5.226098063333333	0.7823333342870077	5.360852072704493	-0.91083956	1.3836762	0.20909646	-0.7715161	0.6291989	-1.6636766	-0.53664726	-1.1570376	-0.5195145
140.0	Mongolia	274.0		117365.0	5.613128		11.673044	-1.1897378		0.3047718							75.314865	19.866072										40.25967	3.7198856	-0.25795344	8.273671	21.86163931110646	-7.757742242406683	68.39444	10.0	4.4811266666666665	4.22231992	6.353000005086263	3.9263330560555936	-0.22164227	-0.15548247	-1.7732133	0.8808103	0.94870305	0.039735656	-0.9152	-0.22110991	-0.7457287	-1.0877279
141.0	unmatched_country_id_141																														9.825588									0.82126176
142.0	Mozambique	522.0	4.0	7691.0	6.2576675	1.3862944	8.947806	-0.88721806	-1.4108108	-1.3740352	0.5313799																	4.1459	1.6382003	-1.2409959	6.369901	26.698082857252675	22.66679626689621	34.21605	5.0	6.088615	7.742037456666668	25.16499964396159	2.8999142440782832	-1.500995	0.5883868	2.7524772	-0.26705864	0.14994273	1.2217858	0.41218355	2.9394941	-0.9075881
143.0	Mauritania	2183.0	45.0	23071.0	7.6884556	3.8066626	10.046331	-0.21566597	-0.2092787	-0.69731945																		4.053501	1.6200813	-1.2495524	7.4487453	38.91358622744317	7.0255602319547	49.668373	-2.0	2.63107	4.474661506666667	9.857000033060709	3.1233448527946734	-0.77600086	2.4671924	0.42582253	0.2519021	-0.96832174	-1.3206847	-0.8200349	0.36759713	-0.87235457
145.0	Mauritius	405.0	8.0	227508.0	6.003887	2.0794415	12.334941	-1.0063319	-1.066715	0.7125149																		118.70203	4.7850056	0.2450324	9.193414	17.332000560036818	2.7627650214089203	46.313164	10.0	4.974466666666666	5.7078134233333335	7.450000127156575	10.449594470656017	0.3964341	-0.8521636	-0.20827389	0.1392186	0.94870305	0.4025082	-0.35497898	-0.036802918	0.28294647
146.0	Malawi	313.0	10.0	3997.0	5.7462034	2.3025851	8.2933	-1.1272779	-0.9559409	-1.777226																		11.599697	2.5336728	-0.8181234	6.232069	12.064651230905893	3.886136221985059	97.04373	6.0	4.796186666666667	9.556475956666667	5.8799997965494795	2.644174614074393	-1.5936197	-1.6623083	-0.04117094	1.8429865	0.3096948	0.2714118	1.0964589	-0.30057868	-0.94791657
147.0	Malaysia	2412.0	12.0	88213.0	7.7882113	2.4849067	11.387509	-0.16884477	-0.86543185	0.12887599	0.22257221		100.0	26.0	50.0	36.0	40.806046	57.142857	4.882353	5.8897057	2.972794	4.8664217	5.8492646	5.5147057	6.0367646	3.782353	4.8112745	666.0723	6.5028987	1.0562799	9.33168	25.485889307912018	3.5598255673479096	71.43982	5.0	4.84582	3.738967976666667	3.318333307902018	6.204210299436387	0.48935065	0.40194535	-0.08971008	0.98308825	0.14994273	0.3079092	-1.0974854	-0.73096424	-0.3865225	0.565894
148.0	Namibia	6159.0	62.0	66696.0	8.72567	4.1271343	11.107901	0.27115905	-0.050188385	-0.0433692									5.133333	6.116667	2.8633332	4.383333	6.0666666	5.4	6.4	4.2533336	3.911111	46.25268	3.8555095	-0.1939072	8.723011	23.482824874732177	4.53379183227559	36.991203	6.0		8.951745033333331	22.09233283996582	3.7048938867093697	0.08031869	0.093863994	0.05516869	-0.1738561	0.3096948		0.868398	2.4232554	-0.7806482
150.0	Niger	86.0	3.0	2054.0	4.454347	1.0986123	7.6275444	-1.7336212	-1.5536236	-2.187346																		2.7726479	1.3277771	-1.3875883	6.2643166	28.923004436303103	3.8133830389040857	18.383541	5.3333335	4.547923333333333	6.988302233333333	0.3446666697661082	2.5835024870963097	-1.571949	0.93059087	-0.051993072	-0.7987877	0.20319344	0.0888539	0.12792902	-1.23057	-0.9574841
151.0	Nigeria	342.0	6.0	3982.0	5.8348107	1.7917595	8.289539	-1.0856893	-1.2095277	-1.7795424	0.5430002	17.9					12.846348	83.92857	5.6009707	6.0400486	2.6946602	5.0271034	5.4789643	6.086974	6.2653723	4.2373786	3.2305825	21.708473	3.1227381	-0.53994673	7.81459	14.755915764239319	0.8837431449464442	23.018333	7.0		3.6617418133333337	6.137666702270508	2.743562926325593	-0.5301495	-1.2483784	-0.48778087	-0.6431299	0.46944687		-1.1266096	-0.25728807	-0.9322437	1.7541255
152.0	Nicaragua	884.0	24.0		6.784457	3.1780539		-0.639965	-0.521336																			5.578739	1.8838431	-1.1249951	7.5473504	27.88950604873091	6.603233088882818	41.11592	7.0	4.16637	8.1095802	4.456000010172526	4.895473929256126	-0.7097372	0.7716336	0.3630008	-0.035328932	0.46944687	-0.19171745	0.5507942	-0.5398249	-0.5929016
153.0	Netherlands	34147.0	577.0	296021.0	10.43843	6.3578424	12.598186	1.0750569	1.0571917	0.87467945	-0.54455906	78.9	38.0	80.0	14.0	53.0	67.00252	68.30357	3.244863	5.0650687	2.4520547	4.5496573	5.172945	5.1952057	5.4880137	4.986986	3.0205479	1823.9635	7.5093155	1.5315441	10.875026	20.749350144708142	28.101460763990207	85.92677	10.0	5.41388	10.212406476666667	5.9066667556762695	18.361327368888436	1.5264945	-0.3265581	3.5608907	1.4696274	0.94870305	0.7256263	1.3438286	-0.29609835	1.5305744	1.0609905
154.0	Norway	7357.0	70.0	445115.0	8.903407	4.248495	13.006088	0.35458148	0.010058184	1.1259565			31.0	69.0	8.0	50.0	34.508816	55.13393										2125.5547	7.6622586	1.6037691	11.414087	24.53292193662448	-0.5650527172107199	38.427048	10.0	7.764284999999999	10.346218106666667	4.379999955495198	16.577408288238633	1.8887494	0.2553742	-0.7032912	-0.12563378	0.94870305	2.4539726	1.3942926	-0.55259365	1.2492621	0.47677675
155.0	Nepal	8365.0	57.0	61743.0	9.031812	4.0430512	11.030736	0.41484922	-0.09192936	-0.09090434																		22.522617	3.1579623	-0.5233127	6.6155443	29.37762730996671	0.5073753039888877	10.066243	6.0	4.554316666666668	5.9953064933333335	2.9666666984558105	5.601882085913613	-1.3359203	1.0005141	-0.5437661	-1.0781212	0.3096948	0.093555175	-0.24655734	-0.79004776	-0.48150566
157.0	New Zealand	418.0	5.0	266382.0	6.0354815	1.609438	12.492686	-0.9915029	-1.3000368	0.8096895			22.0	79.0	58.0	49.0	32.74559	74.55357	4.0956044	5.53663	3.5285714	4.2005496	6.209707	4.4853477	5.9010987	4.230769	3.5421245	1676.0062	7.4247656	1.4916167	10.526433	22.888000867394215	0.6580388708222682	30.355803	10.0	6.391465	9.202775956666667	5.120333353678386	14.992156218335566	1.2922366	0.0023770789	-0.5213547	-0.39670363	0.94870305	1.4444835	0.9630687	-0.42821023	0.9992784	1.3382444
158.0	Oman	24339.0	283.0	110680.0	10.099835	5.645447	11.614398	0.9161349	0.70354044	0.26864445																		174.11783	5.165459	0.4246955	9.681918	29.494212569742974	1.4718421486853972	55.04059	-8.0		4.212235293333333	3.2780000368754068	2.3102147539293667	0.72471404	1.0184456	-0.40030038	0.43232602	-1.9268341		-0.9190032	-0.73774064	-1.0005798
159.0	Pakistan	1941.0	39.0	26703.0	7.5709586	3.6635616	10.192532	-0.27081412	-0.28031766	-0.6072569			55.0	14.0	50.0	70.0	49.874054	0.0										48.586567	3.90372	-0.17114063	7.0189834	14.24789728995575	0.7874404070031161	9.625602	7.0	2.85082	2.81483833	3.8193333943684897	4.313103325971944	-1.0648053	-1.3265141	-0.502106	-1.09292	0.46944687	-1.1590937	-1.4460005	-0.6467912	-0.68473756	-1.9689994
160.0	Panama	42678.0	757.0	234976.0	10.661439	6.629363	12.367239	1.1797282	1.1919814	0.7324112			95.0	11.0	44.0	86.0												40.966267	3.7368662	-0.24993458	9.317401	39.03644747361798	8.306383259587681	57.801437	9.0		7.007890063333334	4.456666787465413	7.731715196188777	0.47975475	2.486089	0.61634666	0.52504814	0.788951		0.13531613	-0.53971285	-0.1456451
161.0	Peru	29514.0	1100.0	157262.0	10.29262	7.0030656	11.965669	1.0066198	1.3774968	0.485035	-0.33751893	52.3	64.0	16.0	42.0	87.0	25.188917	46.205357										35.960888	3.6098602	-0.30991116	8.737086	21.714370034010415	3.7144646796786325	24.318367	9.0	3.9066666666666667	5.030219396666667	3.373666683832804	7.564713971321083	0.08977742	-0.17813322	-0.066707306	-0.59946877	0.788951	-0.38268766	-0.6105186	-0.7216677	-0.17198008	0.08069954
162.0	Philippines	4042.0	79.0	55542.0	8.304495	4.3694477	10.924894	0.07347711	0.070102125	-0.15610515		31.5	94.0	32.0	64.0	44.0	27.45592	41.964287	5.136207	5.926437	2.7206898	4.7827587	6.1793103	5.3632183	6.3114944	4.5751724	5.1367817	15.871832	2.8256454	-0.68024397	7.967463	24.290398498698796	2.5203586344371653	34.017403	8.0		4.391424813333334	2.6986666520436606	4.7673988858937895	-0.42741725	0.21807286	-0.24433216	-0.27373013	0.6291989		-0.8514258	-0.8350745	-0.61309814	-0.107437015
164.0	unmatched_country_id_164	76.0	0.8	3572.0	4.3307333	-0.22314353	8.180881	-1.7916404	-2.2097766	-1.8464786																		6.869998	2.063058	-1.0403638	7.8016844		0.5953865350655958	61.34097	5.0	2.00594	2.1401007966666667	2.647333304087321	3.3140745073862665	-0.5388222		-0.5306743	0.64392203	0.14994273	-1.7803676	-1.7004628	-0.843699	-0.84227777
165.0	Poland	29134.0	572.0	174113.0	10.279661	6.349139	12.06746	1.0005376	1.0528712	0.54774076	-0.3246552	42.8	68.0	60.0	64.0	93.0	37.783375	29.241072	4.708042	5.201049	3.1202798	4.216783	5.7447553	5.296037	6.1223774	4.5174823	3.895105	900.8164	6.804411	1.1986642	9.628374	18.536778820377492	3.0900675496048784	48.82382	10.0	4.72581	6.50084575	6.183333237965901	16.3334923718693	0.6887319	-0.66686267	-0.1595872	0.22353803	0.94870305	0.21966106	-0.055904407	-0.24961562	1.2107983	-0.6718469
166.0	Puerto Rico											63.1					0.0	89.95536										174.313	5.166573	0.42522153	10.225348	8.059744808984243		74.060524				11.536666552225748	16.885941725205498	1.0899048	-2.278283		1.0711037				0.6497979	1.2979158	2.0214775
167.0	unmatched_country_id_167																											1.8368207	1.042684	-1.522219				5.873931	-10.0			4.673333326975505	9.633513592173767				-1.2189184	-2.2463384			-0.5033107	0.15425593
168.0	Portugal	32917.0	518.0	481095.0	10.401745	6.249975	13.08382	1.0578386	1.0036436	1.1738412	0.100365356	87.4	63.0	27.0	31.0	99.0	28.211586	33.25893	4.431818	5.429924	2.3818183	5.3011365	5.9375	5.3125	6.3977275	5.1295457	3.5757575	1401.7001	7.2461543	1.4072704	10.0273485	15.931487066496018	3.0066665752845947	41.446617	10.0	4.88294	9.24189949	10.793333053588867	21.160417697616335	0.9568468	-1.0675696	-0.17199321	-0.024222624	0.94870305	0.335205	0.9778233	0.52491045	1.9719723	-0.49361217
169.0	Paraguay	12684.0	267.0	68199.0	9.448096	5.587249	11.130185	0.6102358	0.6746495	-0.02964145																		16.082823	2.8380735	-0.67437506	8.537066	19.236646567545765	1.413976102338185	52.29157	9.0	3.43834	6.708962279999999	4.8066666920979815	6.059621678461016	-0.044637945	-0.55921954	-0.40890804	0.34000117	0.788951	-0.7270669	0.022582134	-0.48090938	-0.40932316
170.0	West Bank and Gaza	20352.0	177.0	146187.0	9.920935	5.17615	11.892642	0.8321664	0.47056952	0.44004893																		59.82869	4.1080613	-0.074643664	7.8948045	22.7875976478155	1.4796914991310397	17.809101		5.370476666666666		26.703332901000977	3.0552602445670463	-0.47624454	-0.01306544	-0.3991328	-0.81808007		0.6937101		3.1979496	-0.8830911
172.0	Qatar	50045.0	85.0	411325.0	10.820678	4.4426513	12.927139	1.2544681	0.106442235	1.0773222	0.8512609								4.815873	5.9166665	3.2285714	5.126984	5.5992064	5.297619	5.964286	3.384127	3.7989419	496.6244	6.2098455	0.91789025	11.072165		0.5876030949241837	64.59213	-10.0	2.86383	3.02719927	0.14066666613022485	1.1131623446343708	1.6589738		-0.5318321	0.7531112	-2.2463384	-1.149527	-1.3659133	-1.2648441	-1.189347
173.0	Romania	28108.0	675.0	227140.0	10.24381	6.514713	12.333322	0.9837104	1.1350662	0.71151733		42.4	90.0	30.0	42.0	90.0	51.889168	19.866072										549.36316	6.3105783	0.9654597	9.241062	23.349865847896073	2.85199797472928	44.823353	9.0	3.040435	5.029084046666667	5.879999955495198	17.422955568470268	0.42845434	0.07341423	-0.19500037	0.08918383	0.788951	-1.0196623	-0.6109468	-0.30057865	1.3825994	-1.0877279
174.0	Russian Federation	17601.0	310.0	555084.0	9.775711	5.7365723	13.226874	0.76400447	0.74877745	1.2619658	-0.46929115	57.2	93.0	39.0	36.0	95.0	81.3602	19.866072	5.0716667	5.475	2.6233332	3.8875	5.7875	5.5916667	5.5354166	4.175	2.8333333	428.78635	6.063288	0.84868085	9.343152	21.491656533908138	1.621733350450241	30.770924	4.0	3.7883750000000003	5.30156819	5.435666720072429	13.900389420117733	0.49705976	-0.21238768	-0.37800387	-0.38276196	-0.0098093385	-0.46967223	-0.5081854	-0.3752311	0.827114	-1.0877279
175.0	Rwanda	485.0	4.0	50258.0	6.184149	1.3862944	10.824925	-0.9217247	-1.4108108	-0.21768822							18.387909	37.276787										10.377523	2.4316397	-0.8663069	6.6688867	25.65452658709704	2.8567562284808212	15.773537	-3.0	3.4989833333333333	6.978604476666667	1.231333335240682	2.76815909418746	-1.3000737	0.4278826	-0.19429258	-0.8864438	-1.1280738	-0.6824734	0.12427172	-1.0816011	-0.92836505	-0.3153775
176.0	Saudi Arabia	10254.0	172.0	286203.0	9.235423	5.1474943	12.564457	0.5104159	0.4563442	0.85390186	0.6162445	22.4					35.516373	52.232143										292.36	5.6814003	0.66834044	9.957925	26.820593775827092	0.8686301727369022	43.495396	-10.0		6.279217563333333	5.587666670481364	3.111523827744417	0.9101933	0.6072296	-0.49002895	0.044584867	-2.2463384		-0.13948657	-0.34969357	-0.8742187	0.34805164
177.0	Sudan	462.0	30.0		6.135565	3.4011974		-0.9445279	-0.41056186																			8.019919	2.1994355	-0.9759616	7.530353	17.539732942150682	2.242880230155437	3.0318778	-4.0		6.631707193333334	12.750666618347168	3.489513091092713	-0.7211596	-0.8202133	-0.28560743	-1.3143678	-1.2878258		-0.006552912	0.8537621	-0.81461227
178.0	Senegal	990.0	20.0	14234.0	6.897705	2.9957323	9.563389	-0.5868112	-0.611845	-0.9948228																		24.571667	3.2414849	-0.4838705	7.2699585	24.257039747420098	2.528302020952899	30.842224	7.0	5.054786666666667	4.23692751	4.847333272298177	3.0670707888183837	-0.8961474	0.21294212	-0.24315058	-0.38036734	0.46944687	0.46157068	-0.90969104	-0.474077	-0.8812286
179.0	Singapore	9930.0	5.0	823467.0	9.203316	1.609438	13.621279	0.49534604	-1.3000368	1.5049276	0.35639206	55.2	74.0	20.0	48.0	8.0	71.53652	45.535713	4.215909	5.5085225	3.0363636	4.5511365	5.497159	5.786932	5.71875	4.510227	4.405303	2097.0825	7.648779	1.5974034	10.923405	26.320209701318827	24.48191069515741	198.77423	-2.0		4.3333344433333325	1.837999979654948	9.79854859514827	1.5590056	0.530268	3.0224776	5.2595687	-0.96832174		-0.8733333	-0.97967505	0.18028085	0.050993733
181.0	Sierra Leone	303.0	9.0		5.7137327	2.1972246		-1.1425183	-1.0082445																			5.556517	1.8804595	-1.1265929	6.1206913	17.489800253609275	5.012489679550899	41.380318	7.0	3.848	17.853181199999998	4.591333389282227	2.986508508395907	-1.6684667	-0.82789326	0.12637563	-0.026449267	0.46944687	-0.4258276	4.2253776	-0.5170875	-0.89393276
182.0	El Salvador	6267.0	182.0	88031.0	8.743053	5.2040067	11.385445	0.27931815	0.48439837	0.12760408			66.0	19.0	40.0	94.0	19.647356	88.83929	5.3230767	5.980769	2.676923	5.6538463	6.519231	5.4615383	6.576923	4.6576924	3.6153846	4.411367	1.6885017	-1.2172419	8.125381	15.737088370953051	2.036280416440342	25.061077	8.0	3.82464	7.52500264	4.303666750590007	7.929184015365419	-0.32129446	-1.0974691	-0.31633943	-0.5745251	0.6291989	-0.4430051	0.33033368	-0.56541836	-0.11450557	1.9719678
184.0	Somalia	285.0	8.0		5.652489	2.0794415		-1.1712635	-1.066715																			0.465425	0.38214532	-1.8341477				0.30663374	5.0			6.028000036875407	2.82680765364595				-1.4058942	0.14994273			-0.27571315	-0.91911656
185.0	Serbia	28575.0	249.0	227054.0	10.260287	5.5174527	12.332943	0.9914443	0.64000094	0.7112841		61.8	86.0	25.0	43.0	92.0	52.141056	28.125										697.63684	6.549131	1.0781124	8.759026	17.15410356515139	6.090051696935102	50.51831	8.0	3.714793333333333	8.507494289999999	15.761666615804037	17.4248645869468	0.104520835	-0.87952507	0.2866644	0.28044695	0.6291989	-0.52377975	0.70085865	1.3596401	1.3829004	-0.7213566
186.0	unmatched_country_id_186	283.0	6.0	5554.0	5.645447	1.7917595	8.622273	-1.1745689	-1.2095277	-1.5745708																		0.42877677	0.35681868	-1.8461078	6.5943203	5.750756371510525	0.0012502291294692	31.470062		1.3395233333333334	8.37437344	11.693000157674154	3.4166991119750936	-1.3501831	-2.6334171	-0.6190529	-0.35928163		-2.2704103	0.6506551	0.67606354	-0.82609457
189.0	Slovak Republic	22876.0	202.0	215568.0	10.037844	5.3082676	12.281032	0.8870386	0.5361561	0.67930555	-0.36028054	59.0	100.0	52.0	100.0	51.0	76.57431	28.348215										1002.8892	6.911637	1.2492999	9.869397	21.961814726670514	3.8117672670517018	98.71267	10.0	4.26912	6.8912111933333335	9.759999910990397	14.558736067999533	0.85070187	-0.140075	-0.05223342	1.8990371	0.94870305	-0.11616129	0.09131327	0.35130015	0.9309309	-0.71145463
190.0	unmatched_country_id_190	44213.0	937.0	277629.0	10.6967745	6.8426833	12.534041	1.1963131	1.297879	0.8351652		55.1	71.0	27.0	19.0	88.0	48.61461	47.544643	4.991603	5.423664	2.5660305	4.375954	5.7092876	5.2461834	6.4090333	4.832824	4.586514	1672.9763	7.422957	1.4907626	10.11406	18.120818470813436	3.239173592569563	78.75451	10.0	4.855535	8.388918876666667	7.839999993642171	18.5057911335297	1.015118	-0.7308395	-0.13740748	1.2287495	0.94870305	0.31505302	0.65614057	0.02872096	1.5533553	0.14011115
191.0	Sweden	30880.0	726.0	367176.0	10.337864	6.58755	12.813597	1.0278555	1.1712245	1.0073775	0.33819503	87.9	31.0	71.0	5.0	29.0	52.896725	77.67857	3.6034265	4.8862195	2.6978772	3.9402235	6.0391994	5.648863	5.7971134	5.1480074	3.6099925	2098.5837	7.649494	1.5977412	10.948407	24.366813399496717	3.3112232519464464	49.13593	10.0	7.609115	10.807843843333336	7.036666552225749	19.813376634006133	1.5758076	0.22982585	-0.12669	0.23402016	0.94870305	2.33987	1.5683845	-0.10624709	1.759553	1.4768715
192.0	Swaziland	5691.0	108.0	54178.0	8.646642	4.6821313	10.90003	0.23406655	0.22532618	-0.17142203																		22.2396	3.1458576	-0.52902895	8.449638	12.643326671903475	0.0586232059394484	51.76642	-9.0		6.907110216666666	26.358666737874348	3.98256930758234	-0.103390515	-1.5733051	-0.6105186	0.32236418	-2.0865862		0.09730924	3.140042	-0.7368606
195.0	Syrian Arab Republic	497.0	27.0		6.20859	3.295837		-0.910253	-0.4628655																			15.354566	2.794507	-0.6949486				12.87054	-9.0			14.802000045776367	4.151967187485284				-0.9839399	-2.0865862			1.1984066	-0.7101477
198.0	Chad	105.0	6.0		4.65396	1.7917595		-1.6399312	-1.2095277																			0.9311951	0.65813905	-1.7038141	6.7790504	23.998731155632807	3.6273417341660257	39.89869	-2.0	2.45482	4.611273763333334	5.7769999504089355	2.4550934107382467	-1.2260426	0.17321296	-0.079666965	-0.076209225	-0.96832174	-1.4502883	-0.76851463	-0.31788367	-0.97773343
199.0	Togo	380.0	8.0	18891.0	5.9401712	2.0794415	9.846441	-1.0362375	-1.066715	-0.8204562																		10.334372	2.4278398	-0.86810136	6.4724345	28.325552999244422	2.3242995048870374	36.060707	-2.0	5.0585233333333335	6.290592353333333	1.8426666657129924	2.827087372469467	-1.4320916	0.8386999	-0.2734962	-0.20510647	-0.96832174	0.46431842	-0.13519682	-0.978891	-0.91907245
200.0	Thailand	60.0	0.9	13994.0	4.0943446	-0.105360545	9.546384	-1.9025913	-2.1513062	-1.0052983	0.25362602		64.0	20.0	34.0	64.0	31.738035	45.089287	5.6096096	6.2027025	2.8603604	5.097973	5.7586336	5.013889	5.7439938	4.1566067	3.4804804	143.01878	4.9699435	0.33236638	8.687576	23.784771539762783	1.5692944993954836	67.78805	-3.0		3.7544139233333333	0.8733333150545756	11.0150176798928	0.056506194	0.14030491	-0.3858042	0.86044484	-1.1280738		-1.0916604	-1.1417487	0.37210998	0.031189974
201.0	Tajikistan	1307.0	9.0		7.17549	2.1972246		-0.45643058	-1.0082445																			6.4980493	2.014643	-1.0632269	6.8858423	28.532178244078434	3.950495273048528	18.984331	-3.0	5.23139	7.046817143333333	10.315999984741211	2.962235497830253	-1.1542773	0.8704798	-0.031597447	-0.7786104	-1.1280738	0.5914342	0.14999661	0.4447137	-0.89776045
202.0	Turkmenistan																											1.0058744	0.6960801	-1.6858971	8.852958		6.7333246438325	74.22148	-8.0		6.617616653333333	3.4850000540415444	4.169947494723167	0.1676442		0.3823521	1.0765094	-1.9268341		-0.011866847	-0.7029626	-0.7073123
203.0	Timor-Leste	23.0		11232.0	3.1354942		9.326522	-2.3526356		-1.1407381																		8.710488	2.2732065	-0.94112444	6.803475	35.261537920536675	1.1469661247590381	83.57582	8.0	4.7498033333333325	4.279156526666667	3.3640000025431314	4.379183548983533	-1.209629	1.9054891	-0.4486261	1.3906715	0.6291989	0.2373043	-0.89376533	-0.7232918	-0.6743171
205.0	Trinidad and Tobago	4875.0	87.0	27169.0	8.491876	4.465908	10.209832	0.16142581	0.117987484	-0.59659934	-0.19631885		47.0	16.0	58.0	55.0	12.594459	80.13393										138.34093	4.9369235	0.3167732	9.675283		-0.477705586851991	72.387184	10.0		6.68970108	4.201666752497355	10.013661043624746	0.72025543		-0.6902982	1.0149052	0.94870305		0.015318198	-0.5825554	0.21420266	1.5857924
206.0	Tunisia	9080.0	317.0	42073.0	9.11383	5.7589016	10.6471615	0.453345	0.7598623	-0.32719475																		483.14267	6.1823797	0.9049199	8.371191	19.33163428254125	1.924906795084097	43.3544	7.0	6.59921	7.087422846666667	15.370000203450521	7.84893442718315	-0.15610793	-0.5446099	-0.33290642	0.039849598	0.46944687	1.5972466	0.16531016	1.2938364	-0.1271604
207.0	Turkey	20634.0	186.0	241922.0	9.934695	5.2257466	12.396371	0.838625	0.49519062	0.75035715	0.28706658	12.5	66.0	37.0	45.0	85.0	45.591938	49.107143	4.671622	5.8305182	2.4074323	5.259009	5.766892	5.5152025	5.38964	4.501689	2.65991	428.42624	6.06245	0.848285	9.56499	29.700656157862227	1.7182502612029051	21.034325	-1.6666666		4.193782013333333	10.780999819437662	8.058194719003527	0.6461372	1.0501976	-0.36364684	-0.7097621	-0.91507107		-0.9259624	0.52283835	-0.09416143	0.20942464
209.0	Taiwan												58.0	17.0	45.0	69.0	92.947105	49.107143	5.3078704	5.199846	3.0939815	5.146605	5.452932	5.2615743	5.7384257	4.0574074	3.2808642								10.0									0.94870305					0.20942464
210.0	Tanzania	8.0	0.3		2.0794415	-1.2039728		-2.8483026	-2.6966853			31.6					34.00504	38.392857										10.750551	2.4639	-0.85107243	6.807015	33.36159356870192	2.2244116850563254	22.934917	3.0	4.43051	3.7507801033333337	2.1669999758402505	2.56174986854608	-1.2072501	1.6132681	-0.28835467	-0.6459314	-0.1695614	0.0025152059	-1.0930308	-0.9243998	-0.9609144	-0.26586792
211.0	Uganda	555.0	5.0	14371.0	6.3189683	1.609438	9.572968	-0.858446	-1.3000368	-0.9889221		34.7					23.677582	52.455357										15.530444	2.8052037	-0.6898973	6.809857	24.03247652409802	2.355369566791138	16.619083	-1.0	2.6865699999999997	6.607254503333333	2.006333351135254	1.9013052549770668	-1.2053404	0.17840317	-0.2688745	-0.8580464	-0.80856967	-1.2798733	-0.015774703	-0.95139337	-1.0650622	0.35795352
212.0	Ukraine	19688.0	332.0	110945.0	9.887765	5.805135	11.61679	0.8165979	0.7828136	0.27011785	-0.44047284	56.9					86.39799	14.285714										178.61015	5.1907887	0.436657	7.9746466	14.922440907979189	3.185407911209594	34.355423	4.0	5.2110199999999995	7.584937893333333	9.315000216166178	15.906238445348734	-0.42258984	-1.2227659	-0.1454052	-0.26237783	-0.0098093385	0.5764553	0.35293695	0.27653575	1.1434231	-1.3352761
213.0	Uruguay	2439.0	26.0	141031.0	7.7993436	3.2580965	11.856735	-0.16361977	-0.48160082	0.41792956			61.0	36.0	38.0	98.0	26.196474	53.348213										225.6604	5.423453	0.5465289	9.55855	18.41671114993831	2.867337790039102	24.80751	10.0	4.7997	9.316318513333334	7.739999930063884	14.5915360613728	0.6418093	-0.6853297	-0.19271855	-0.583041	0.94870305	0.2739953	1.0058888	0.01191995	0.9361032	0.3975612
214.0	United States	48331.0	903.0	648203.0	10.785829	6.8057227	13.381959	1.2381114	1.2795309	1.3575013	-0.13254999	58.0	40.0	91.0	62.0	46.0	25.692696	68.08036	4.0007977	5.3147163	2.848936	4.16578	5.766401	5.525709	6.136968	5.062766	4.3173757	1331.3502	7.1947	1.3829719	10.872037	20.37406000522478	2.4191125172692813	13.182709	8.666667		16.921116513333335	4.836666742960612	15.031976452843699	1.524486	-0.38427964	-0.25939265	-0.97345585	0.73570037		3.87387	-0.47586906	1.0055578	1.0510886
216.0	Uzbekistan	2217.0	18.0	40908.0	7.7039104	2.8903718	10.619081	-0.20841214	-0.6641487	-0.34449324																		10.628318	2.4534433	-0.8560105	7.7046747	23.883998752245258	2.1144171979570405	18.777119	-9.0	5.578483333333334	5.010260106666667	7.543000062306722	4.155007337296911	-0.6040137	0.15556654	-0.3047165	-0.78556955	-2.0865862	0.8466657	-0.6180458	-0.021177998	-0.7096682
218.0	Venezuela, RB	3742.0	33.0	82308.0	8.227375	3.4965076	11.318224	0.037280288	-0.36324745	0.08619465			81.0	12.0	73.0	76.0	15.617128	100.0	5.2623377	5.788961	2.290909	5.3863635	6.1655846	5.305195	6.353896	4.8207793	3.3290043	30.446562	3.4482896	-0.38621026				27.814415	1.6666666		5.7487018899999995	7.209333419799805	6.650735968508964				-0.48205522	-0.38256416		-0.3395588	-0.07723733	-0.31610835	2.4670641
220.0	unmatched_country_id_220																														10.291313							7.237666606903076	18.115517937179366	1.1342337							-0.07247707	1.4918119
221.0	Vietnam	14.0	0.4	13706.0	2.6390574	-0.9162907	9.525589	-2.5856423	-2.5538726	-1.0181084	0.3881853	35.9	70.0	20.0	40.0	30.0	57.17884	35.49107										30.956833	3.464386	-0.37860903	7.4707475	24.038279364171107	6.18175615861858	105.82811	-7.0	4.34481	5.745719749999999	2.0909999211629233	6.838026022632627	-0.76121515	0.17929567	0.30030558	2.1380067	-1.7670821	-0.060503416	-0.34068346	-0.93716854	-0.28657395	-0.39459303
224.0	Kosovo																											109.4054	4.7041593	0.20685403	8.289074	26.100940740758958	4.305347360160263	23.010029	8.0					-0.21129143	0.49654335	0.021187272	-0.64340883	0.6291989
225.0	Yemen, Rep.	69.0	20.0	578.0	4.2341065	2.9957323	6.359574	-1.836993	-0.611845	-2.968444																		4.32968	1.6732912	-1.2244248	6.558402		-1.0459928492900763	6.8878584			4.88250208	13.857333501180014	2.82440075058943	-1.3743205		-0.77483165	-1.1848661			-0.66622686	1.0396931	-0.9194961
229.0	South Africa	14030.0	381.0	96170.0	9.548953	5.9427996	11.473873	0.65757376	0.8511539	0.182078		67.6					34.0	63.0										212.54935	5.3638678	0.5183908	8.923081	19.498721378514976	0.6051151993012968	29.703884	9.0	6.004033333333333	8.136613213333334	26.34666633605957	5.1236102410433535	0.21476802	-0.5189111	-0.52922714	-0.4185981	0.788951	1.1595895	0.5609891	3.138026	-0.55692595	0.8257206
230.0	Zambia	972.0	20.0	25139.0	6.879356	2.9957323	10.132175	-0.5954235	-0.611845	-0.6444376							30.2267	42.1875	4.6714287	5.904762	2.425397	4.7380953	5.7738094	5.531746	6.2380953	4.306667	4.383333	11.1435375	2.496797	-0.8355374	7.4094	37.88951923098195	4.964883591171021	36.03541	6.3333335	4.033963333333333	4.43659973	7.772999922434489	2.070744106527407	-0.8024413	2.3096857	0.11929416	-0.20595601	0.3629455	-0.28908134	-0.8343891	0.017464278	-1.0383427	-0.09753513
231.0	Zimbabwe	741.0	20.0	12660.0	6.6080008	2.9957323	9.446202	-0.72278625	-0.611845	-1.0670123		30.4					15.365239	27.678572	4.733333	6.071429	2.6666667	4.8690476	5.845238	5.1904764	6.452381	4.4619045	4.6031747	21.916624	3.1318626	-0.53563786	7.1232443	9.823099062636727	1.5968190892715919	22.730764	4.0	5.62184	6.983153820000001	5.047666708628337	2.86738824633637	-0.99474084	-2.0070703	-0.3817099	-0.6527878	-0.0098093385	0.8785476	0.1259874	-0.44041896	-0.9127172	-0.7411604
[truncated: 2 more columns]
