# Supplementary material for: Cultural tightness and scientific capacity: A cross-national study of their synergistic and conflicting roles in COVID-19 pandemic outcomes
Source: PLoS One. 2026 Jul 30;21(7):e0330983. doi: 10.1371/journal.pone.0330983 (PMC13422883; doi:10.1371/journal.pone.0330983)
Supplement: S1 File — (DO) [file pone.0330983.s003.do]

/****************************************************************************************
S3_Stata_Analysis_Code.do

Replication code for:
Cultural Tightness and Scientific Capacity: A Cross-National Study of their Synergistic
and Conflicting Roles in COVID-19 Pandemic Outcomes

Purpose:
    This do-file reproduces the main manuscript tables from the clean public
    country-level analysis dataset supplied as Supporting Information.

Input file:
    S2_Dataset_Final_Country_Level_Analysis.dta

Note:
    The separately supplied S1 Excel dataset is provided for inspection by
    readers without Stata; this script uses the S2 Stata dataset directly.

Output folder:
    replication_results/

Main outputs:
    Table1_descriptives.rtf
    Table2_correlations_tightness.rtf
    Table3_correlations_hofstede.rtf
    Table4_correlations_globe.rtf
    Table5_correlations_economic.rtf
    Table6_direct_effects_tightness_looseness.rtf
    Table7_interactions_tightness_looseness.rtf
    Table8_values_interactions.rtf
    Table9_hypothesis_summary.txt
    replication_log.txt

Software:
    Written for Stata 16 or later.

User-written package:
    This script uses esttab/estpost from the estout package to export RTF tables.
    If estout is not installed, the script attempts to install it from SSC.
****************************************************************************************/

version 16
clear all
set more off

*----------------------------*
* 0. Folder setup            *
*----------------------------*

capture mkdir "replication_results"
local OUTDIR "replication_results"

capture log close
log using "`OUTDIR'/replication_log.txt", text replace

display "Replication run started: " c(current_date) " " c(current_time)

*----------------------------*
* 1. Load clean analysis data *
*----------------------------*

capture confirm file "S2_Dataset_Final_Country_Level_Analysis.dta"
if _rc {
    display as error "Input dataset not found. Place S2_Dataset_Final_Country_Level_Analysis.dta in the same folder as this do-file."
    exit 601
}

use "S2_Dataset_Final_Country_Level_Analysis.dta", clear

*----------------------------*
* 2. Install/check estout    *
*----------------------------*

capture which esttab
if _rc {
    display as text "esttab/estpost not found. Attempting to install estout from SSC..."
    ssc install estout, replace
}

capture which esttab
if _rc {
    display as error "The estout package is required to export RTF tables. Install it with: ssc install estout"
    exit 499
}

*----------------------------*
* 3. Validate required vars  *
*----------------------------*

local required cid correctcountry ///
    cases_pm deaths_pm tests_pm cases deaths tests z_cases z_deaths z_tests ///
    tightness looseness ///
    hofpdi hofidv hofmas hofuai hofltomvs hofivr ///
    uavalues fovalues pdistvalues instcollvalues ingroupcollvalues ///
    humaneovalues perfovalues genderegvalues assertvalues ///
    science_pm science z_science ///
    lngdppc gfcfshare fdi tradeopen polity edspendshare healthexp unemp ageover65 ///
    z_lngdppc z_gfcfshare z_fdi z_tradeopen z_polity z_edspend ///
    z_healthexp z_unemp z_ageover65 ///
    z_hofivr z_hofidv z_igc

foreach v of local required {
    capture confirm variable `v'
    if _rc {
        display as error "Required variable `v' not found. Check the clean analysis dataset."
        exit 111
    }
}

*----------------------------*
* 4. Variable labels         *
*----------------------------*

label variable cid               "Numeric country identifier"
label variable correctcountry    "Country name or neutral unmatched country identifier"

label variable cases_pm          "COVID-19 cases per million, pre-vaccine"
label variable deaths_pm         "COVID-19 deaths per million, pre-vaccine"
label variable tests_pm          "COVID-19 tests per million, pre-vaccine"
label variable cases             "Log COVID-19 cases per million (pre-vaccine)"
label variable deaths            "Log COVID-19 deaths per million (pre-vaccine)"
label variable tests             "Log COVID-19 tests per million (pre-vaccine)"
label variable z_cases           "COVID-19 cases (std.)"
label variable z_deaths          "COVID-19 deaths (std.)"
label variable z_tests           "COVID-19 tests (std.)"

label variable tightness         "tightness"
label variable looseness         "looseness"

label variable hofpdi            "Hofstede Power Distance"
label variable hofidv            "Hofstede Individualism"
label variable hofmas            "Hofstede Masculinity"
label variable hofuai            "Hofstede Uncertainty Avoidance"
label variable hofltomvs         "Hofstede Long Term Orientation"
label variable hofivr            "Hofstede Indulgence"

label variable uavalues          "GLOBE Uncertainty Avoidance"
label variable fovalues          "GLOBE Future Orientation"
label variable pdistvalues       "GLOBE Power Distance"
label variable instcollvalues    "GLOBE Institutional Collectivism"
label variable ingroupcollvalues "GLOBE In-Group Collectivism"
label variable humaneovalues     "GLOBE Humane Orientation"
label variable perfovalues       "GLOBE Performance Orientation"
label variable genderegvalues    "GLOBE Gender Egalitarianism"
label variable assertvalues      "GLOBE Assertiveness"

label variable science_pm        "Scientific outputs per million"
label variable science           "Log(1 + scientific outputs per million), 2015-2017 mean"
label variable z_science         "Scientific capacity (std.)"

label variable lngdppc           "Log GDP per capita"
label variable gfcfshare         "Fixed Capital Formation"
label variable fdi               "FDI"
label variable tradeopen         "Trade Openness"
label variable polity            "Polity/Democracy"
label variable edspendshare      "Education Spending"
label variable healthexp         "Health Expenditure"
label variable unemp             "Unemployment"
label variable ageover65         "Population aged 65+"

label variable z_lngdppc         "GDP per capita (std.)"
label variable z_gfcfshare       "Fixed capital formation (std.)"
label variable z_fdi             "FDI (std.)"
label variable z_tradeopen       "Trade openness (std.)"
label variable z_polity          "Polity/democracy (std.)"
label variable z_edspend         "Education spending (std.)"
label variable z_healthexp       "Health expenditure (std.)"
label variable z_unemp           "Unemployment (std.)"
label variable z_ageover65       "Population aged 65+ (std.)"

label variable z_hofivr          "Hofstede indulgence (std.)"
label variable z_hofidv          "Hofstede individualism (std.)"
label variable z_igc             "GLOBE in-group collectivism (std.)"

*----------------------------*
* 5. Table 1: descriptives   *
*----------------------------*

eststo clear
estpost summarize cases deaths tests tightness looseness ///
    hofpdi hofidv hofmas hofuai hofltomvs hofivr ///
    uavalues fovalues pdistvalues instcollvalues ingroupcollvalues ///
    humaneovalues perfovalues genderegvalues assertvalues ///
    lngdppc science gfcfshare fdi tradeopen polity edspendshare ///
    healthexp unemp ageover65

esttab . using "`OUTDIR'/Table1_descriptives.rtf", replace ///
    cells("count(fmt(0)) mean(fmt(3)) sd(fmt(3)) min(fmt(3)) max(fmt(3))") ///
    noobs nonumber label title("Table 1. Descriptive statistics") ///
    addnotes("Economic, scientific-capacity, demographic, and institutional covariates are measured as 2015-2017 country-level means unless otherwise stated.", ///
             "COVID-19 cases, deaths, and tests are logged pre-vaccine measures.", ///
             "Abbreviations are used in subsequent tables.")

*---------------------------------------*
* 6. Tables 2-5: correlation matrices   *
*---------------------------------------*

eststo clear
estpost correlate cases deaths tests tightness looseness, matrix listwise
esttab . using "`OUTDIR'/Table2_correlations_tightness.rtf", replace ///
    unstack noobs nonumber compress label b(%9.3f) star(* 0.10 ** 0.05 *** 0.01) ///
    title("Table 2. Correlations between COVID-19 response variables and societal tightness values") ///
    addnotes("t statistics in parentheses. * p < 0.10, ** p < 0.05, *** p < 0.01.")

eststo clear
estpost correlate cases deaths tests hofpdi hofidv hofmas hofuai hofltomvs hofivr, matrix listwise
esttab . using "`OUTDIR'/Table3_correlations_hofstede.rtf", replace ///
    unstack noobs nonumber compress label b(%9.3f) star(* 0.10 ** 0.05 *** 0.01) ///
    title("Table 3. Correlations between COVID-19 response variables and Hofstede values") ///
    addnotes("t statistics in parentheses. * p < 0.10, ** p < 0.05, *** p < 0.01.", ///
             "COVID-19 cases, deaths, and tests are pre-vaccine.")

eststo clear
estpost correlate cases deaths tests uavalues fovalues pdistvalues instcollvalues ///
    ingroupcollvalues humaneovalues perfovalues genderegvalues assertvalues, matrix listwise
esttab . using "`OUTDIR'/Table4_correlations_globe.rtf", replace ///
    unstack noobs nonumber compress label b(%9.3f) star(* 0.10 ** 0.05 *** 0.01) ///
    title("Table 4. Correlations between COVID-19 response variables and GLOBE cultural values") ///
    addnotes("t statistics in parentheses. * p < 0.10, ** p < 0.05, *** p < 0.01.")

eststo clear
estpost correlate cases deaths tests lngdppc science gfcfshare fdi tradeopen polity ///
    edspendshare healthexp unemp ageover65, matrix listwise
esttab . using "`OUTDIR'/Table5_correlations_economic.rtf", replace ///
    unstack noobs nonumber compress label b(%9.3f) star(* 0.10 ** 0.05 *** 0.01) ///
    title("Table 5. Correlations between pre-vaccine COVID-19 response variables and economic variables") ///
    addnotes("t statistics in parentheses. * p < 0.10, ** p < 0.05, *** p < 0.01.", ///
             "See Table 1 for full variable definitions and units.", ///
             "COVID-19 cases, deaths, and tests are logged pre-vaccine measures.", ///
             "Economic, scientific-capacity, demographic, and institutional covariates are measured as 2015-2017 country-level means.")

*----------------------------*
* 7. Regression model macros *
*----------------------------*

local controls z_lngdppc z_gfcfshare z_fdi z_tradeopen z_polity ///
    z_edspend z_healthexp z_unemp z_ageover65

* Note:
* z_tests is not included in the main regression tables reported in the manuscript.
* It is retained in the dataset for descriptive/correlation analysis.

*------------------------------------------------------*
* 8. Table 6: direct tightness/looseness associations  *
*------------------------------------------------------*

eststo clear

reg z_cases  looseness z_science `controls', vce(robust)
eststo d1

reg z_deaths looseness z_science `controls', vce(robust)
eststo d2

reg z_cases  tightness z_science `controls', vce(robust)
eststo d3

reg z_deaths tightness z_science `controls', vce(robust)
eststo d4

esttab d1 d2 d3 d4 using "`OUTDIR'/Table6_direct_effects_tightness_looseness.rtf", replace ///
    b(%9.3f) se(%9.3f) star(* 0.10 ** 0.05 *** 0.01) label ///
    mtitles("Cases-Looseness" "Deaths-Looseness" "Cases-Tightness" "Deaths-Tightness") ///
    stats(N r2, fmt(0 3) labels("N" "R-squared")) ///
    title("Table 6. Direct associations of scientific capacity and tightness/looseness") ///
    addnotes("Standard errors in parentheses.", ///
             "Country-level cross-section only.", ///
             "Outcomes are standardised logged COVID-19 outcomes.", ///
             "Science and structural covariates are 2015-2017 pre-COVID averages.", ///
             "Predictors are standardised except looseness; tightness is already standardised in the source data.", ///
             "* p < 0.10, ** p < 0.05, *** p < 0.01.", ///
             "See Table 1 for full variable definitions and units.")

*------------------------------------------------------*
* 9. Table 7: tightness/looseness interactions         *
*------------------------------------------------------*

eststo clear

reg z_cases  c.looseness##c.z_science `controls', vce(robust)
eststo i1

reg z_deaths c.looseness##c.z_science `controls', vce(robust)
eststo i2

reg z_cases  c.tightness##c.z_science `controls', vce(robust)
eststo i3

reg z_deaths c.tightness##c.z_science `controls', vce(robust)
eststo i4

esttab i1 i2 i3 i4 using "`OUTDIR'/Table7_interactions_tightness_looseness.rtf", replace ///
    b(%9.3f) se(%9.3f) star(* 0.10 ** 0.05 *** 0.01) label ///
    mtitles("Cases-Looseness" "Deaths-Looseness" "Cases-Tightness" "Deaths-Tightness") ///
    stats(N r2, fmt(0 3) labels("N" "R-squared")) ///
    title("Table 7. Interactions of scientific capacity with tightness/looseness") ///
    addnotes("Standard errors in parentheses.", ///
             "Interpret the lower-order scientific-capacity coefficient as the association when the moderator equals zero.", ///
             "A positive interaction coefficient indicates that the association between scientific capacity and the outcome becomes more positive as the moderator increases.", ///
             "A negative interaction coefficient indicates that the association becomes less positive or more negative as the moderator increases.", ///
             "* p < 0.10, ** p < 0.05, *** p < 0.01.", ///
             "See Table 1 for full variable definitions and units.")

*------------------------------------------------------*
* 10. Table 8: values interactions                     *
*------------------------------------------------------*

eststo clear

reg z_cases  c.z_hofivr##c.z_science `controls', vce(robust)
eststo v1

reg z_deaths c.z_hofivr##c.z_science `controls', vce(robust)
eststo v2

reg z_cases  c.z_hofidv##c.z_science `controls', vce(robust)
eststo v3

reg z_deaths c.z_hofidv##c.z_science `controls', vce(robust)
eststo v4

reg z_cases  c.z_igc##c.z_science `controls', vce(robust)
eststo v5

reg z_deaths c.z_igc##c.z_science `controls', vce(robust)
eststo v6

esttab v1 v2 v3 v4 v5 v6 using "`OUTDIR'/Table8_values_interactions.rtf", replace ///
    b(%9.3f) se(%9.3f) star(* 0.10 ** 0.05 *** 0.01) label ///
    mtitles("Cases-Indulgence" "Deaths-Indulgence" "Cases-Individualism" ///
            "Deaths-Individualism" "Cases-In-group collectivism" "Deaths-In-group collectivism") ///
    stats(N r2, fmt(0 3) labels("N" "R-squared")) ///
    title("Table 8. Interactions of scientific capacity with indulgence, individualism, and in-group collectivism") ///
    addnotes("Standard errors in parentheses.", ///
             "* p < 0.10, ** p < 0.05, *** p < 0.01.", ///
             "Individualism and indulgence are Hofstede cultural value dimensions.", ///
             "In-group collectivism is from the GLOBE values measure.", ///
             "Scientific capacity is measured as the log of one plus mean scientific outputs per million people, 2015-2017.", ///
             "See Table 1 for full variable definitions and units.")

*------------------------------------------------------*
* 11. Table 9: hypothesis summary                      *
*------------------------------------------------------*

file open fh using "`OUTDIR'/Table9_hypothesis_summary.txt", write replace
file write fh "Table 9. Results of hypothesis testing of associations with COVID-19 cases and deaths" _n _n
file write fh "Hypothesis A: Scientific capacity is directly negatively associated with cases -- Not supported" _n
file write fh "Hypothesis B: Scientific capacity is directly negatively associated with deaths -- Not supported" _n
file write fh "Hypothesis C: Gelfand tightness is directly negatively associated with cases -- Supported" _n
file write fh "Hypothesis D: Gelfand tightness is directly negatively associated with deaths -- Supported" _n
file write fh "Hypothesis E: Cultural tightness weakens the protective association between scientific capacity and cases -- Not supported" _n
file write fh "Hypothesis F: Cultural tightness weakens the protective association between scientific capacity and deaths -- Not supported" _n _n
file write fh "Note. Further analysis using Uz looseness shows coefficients in the expected direction for Hypotheses C and D, but looseness is only weakly significant for deaths. Additional values-based interaction tests find only one weak interaction: a negative interaction between Hofstede indulgence and scientific capacity for cases." _n
file close fh

*----------------------------*
* 12. Completion             *
*----------------------------*

display "Replication run completed: " c(current_date) " " c(current_time)
display "Output files written to: `OUTDIR'"

log close
