# Supplementary material for: Cultural tightness and scientific capacity: A cross-national study of their synergistic and conflicting roles in COVID-19 pandemic outcomes
Source: PLoS One. 2026 Jul 30;21(7):e0330983. doi: 10.1371/journal.pone.0330983 (PMC13422883; doi:10.1371/journal.pone.0330983)
Supplement: S1 Text — (TXT) [file pone.0330983.s004.txt]

S1 README / Data Dictionary

Manuscript:
Cultural Tightness and Scientific Capacity: A Cross-National Study of their Synergistic and Conflicting Roles in COVID-19 Pandemic Outcomes

Purpose of this Supporting Information file:
This file describes the final cleaned country-level analysis dataset provided to support replication of the tables reported in the manuscript. The dataset is a merged secondary-data file constructed from publicly available sources listed in the manuscript. It is intended to allow readers to inspect the variables used in the analysis and to replicate the reported descriptive, correlation, and regression results using the accompanying Stata analysis code.

Supporting Information files:
- S1_Dataset_Final_Country_Level_Analysis.csv
  Clean public version of the final country-level analysis dataset in CSV format.

- S1_Dataset_Final_Country_Level_Analysis.dta
  Clean public version of the final country-level analysis dataset in Stata format.

- S1_Stata_Analysis_Code.do
  Stata do-file used to generate the manuscript tables from the analysis dataset.

- S1_README_Data_Dictionary.txt
  This README/data dictionary.

Data sources:
The original variables are drawn from publicly available secondary sources described in the manuscript, including:
- Worldometer COVID-19 data;
- Gelfand cultural tightness data;
- Uz cultural looseness data;
- Hofstede cultural values data;
- GLOBE cultural values data;
- Penn World Tables;
- United Nations National Accounts Main Aggregates Database;
- World Bank World Development Indicators;
- Polity data.

Dataset structure:
The dataset is organised at the country level. Each row represents a country-level observation or a retained country-level record used in constructing the reported analyses.

Country identifiers:
- cid = Numeric country identifier used to distinguish country-level observations in the analysis dataset. This is an identifier only and is not used as a substantive predictor, covariate, or outcome.
- correctcountry = Country name where available. Where a country-name field was blank in the working file but the row contained numeric analysis data, the row was retained and assigned a neutral identifier of the form unmatched_country_id_[cid]. This avoids silently dropping analytic observations.

Variable construction:
COVID-19 cases, deaths, and tests are pre-vaccine measures. Logged COVID-19 variables are used in the analyses. Economic, scientific-capacity, demographic, and institutional covariates are measured as 2015-2017 country-level means unless otherwise stated. Standardised variables are prefixed with z_ and are used in regression tables where standardised predictors are reported.

Variable mapping:

Identification variables
cid = Numeric country identifier
correctcountry = Country name or neutral unmatched country identifier

COVID-19 outcome and testing variables
cases_pm = COVID-19 cases per million, pre-vaccine
deaths_pm = COVID-19 deaths per million, pre-vaccine
tests_pm = COVID-19 tests per million, pre-vaccine
cases = Log COVID-19 cases per million, pre-vaccine
deaths = Log COVID-19 deaths per million, pre-vaccine
tests = Log COVID-19 tests per million, pre-vaccine
z_cases = Standardised log COVID-19 cases per million
z_deaths = Standardised log COVID-19 deaths per million
z_tests = Standardised log COVID-19 tests per million

Cultural tightness/looseness variables
tightness = Gelfand cultural tightness
looseness = Uz cultural looseness

Scientific capacity variables
science_pm = Scientific outputs per million people
science = Log(1 + scientific outputs per million), 2015-2017 mean
z_science = Standardised scientific capacity

Economic, demographic, and institutional covariates
lngdppc = Log GDP per capita, 2015-2017 mean
gfcfshare = Fixed capital formation (% GDP), 2015-2017 mean
fdi = FDI net inflows (% GDP), 2015-2017 mean
tradeopen = Trade openness (% GDP), 2015-2017 mean
polity = Polity/democracy index, 2015-2017 mean
edspendshare = Education spending (% GDP), 2015-2017 mean
healthexp = Health expenditure (% GDP), 2015-2017 mean
unemp = Unemployment (% total labour force), 2015-2017 mean
ageover65 = Population aged 65+ (% total population), 2015-2017 mean

Standardised covariates
z_lngdppc = Standardised log GDP per capita
z_gfcfshare = Standardised fixed capital formation
z_fdi = Standardised FDI net inflows
z_tradeopen = Standardised trade openness
z_polity = Standardised Polity/democracy index
z_edspend = Standardised education spending
z_healthexp = Standardised health expenditure
z_unemp = Standardised unemployment
z_ageover65 = Standardised population aged 65+

Hofstede cultural value variables
hofpdi = Hofstede power distance
hofidv = Hofstede individualism
hofmas = Hofstede masculinity
hofuai = Hofstede uncertainty avoidance
hofltomvs = Hofstede long-term orientation
hofivr = Hofstede indulgence
z_hofidv = Standardised Hofstede individualism
z_hofivr = Standardised Hofstede indulgence

GLOBE cultural value variables
uavalues = GLOBE uncertainty avoidance values
fovalues = GLOBE future orientation values
pdistvalues = GLOBE power distance values
instcollvalues = GLOBE institutional collectivism values
ingroupcollvalues = GLOBE in-group collectivism values
z_igc = Standardised GLOBE in-group collectivism
humaneovalues = GLOBE humane orientation values
perfovalues = GLOBE performance orientation values
genderegvalues = GLOBE gender egalitarianism values
assertvalues = GLOBE assertiveness values

Notes for replication:
- The manuscript tables use logged COVID-19 outcomes and, in the regression models, standardised versions of several predictors.
- The variable cid is included only to identify country-level records.
- The variables prefixed with z_ are standardised versions used where the manuscript reports standardised predictors.
- Missing values reflect country-level data availability across the different public source datasets.
- The CSV file is provided for accessibility to readers without Stata; the Stata .dta file is provided for users wishing to replicate the analysis in Stata.
